# Supplementary material for: Structural variability of multifunctional proteins indicates frequent stochastic evolution of protein oligomers
Source: Commun Biol. 2025 Dec 13;8:1820. doi: 10.1038/s42003-025-09183-5 (PMC12749353; doi:10.1038/s42003-025-09183-5)
Supplement: Supplementary file 3 — Supplementary Data 1-3 [file 42003_2025_9183_MOESM3_ESM.xlsx]

## Sheet: Data S1
Data S1. The list of proteins in the orthogroups.
UniProt ID	Orthogroup	QS	PDB	OG-type
10HGO_CATRO	COG1064.1	Hom.	6k3g	MO
11SB_CUCMA	2CN5W.1	Hom.	2e9q	non-MO
12S_PROFR	COG4799.1	Hom.	1on3	non-MO
1A12_SOLLC	COG0436.1	Hom.	1iax	non-MO
1A17_ARATH	COG0436.1	Hom.	7dlw	non-MO
1A1C_MALDO	COG0436.1	Hom.	1b8g	non-MO
1A1D_CYBSA	COG2515.1	Hom.	1f2d	non-MO
1A1D_PSEUD	COG2515.1	Hom.	1tyz	non-MO
1A1D_PYRHO	COG2515.1	Hom.	1j0b	non-MO
2KGR_VITVI	COG1052.1	Mon.	6pex	non-MO
2NPD_CYBMR	COG2070.1	Mon.	6bka	non-MO
2OCS_HYDTT	COG0439.1	Hom.	7kct	non-MO
2ODD_SINHE	COG3491.1	Mon.	7e38	non-MO
2PS_GERHY	COG3424.1	Hom.	1qlv	non-MO
35NBP_CHRVO	COG0613.1	Mon.	2yb1	non-MO
36DKM_PSEPU	COG2141.1	Hom.	5aec	non-MO
3BHD_COMTE	COG1028.1	Hom.	1hxh	MO
3DHQ_CANAL	COG0757.1	Hom.	3kip	non-MO
3HAO_BOVIN	KOG3995.1	Mon.	3fe5	non-MO
3HAO_CUPMC	COG1917.1	Hom.	6vi8	non-MO
3HAO_HUMAN	KOG3995.1	Mon.	2qnk	non-MO
3HAO_YEAST	KOG3995.1	Hom.	1zvf	non-MO
3HIDH_HUMAN	COG2084.1	Hom.	2i9p	non-MO
3MDO_PSEAE	COG5553.1	Hom.	3uss	non-MO
3MG2_ECOLI	COG0122.1	Mon.	3ogd	non-MO
3PASE_ECOLI	COG3025.1	Mon.	5a60	non-MO
3PASE_NITEU	COG2954.1	Hom.	3typ	non-MO
4CL2_TOBAC	COG0318.1	Mon.	5bsm	non-MO
4CLLA_ARATH	COG0318.1	Mon.	5ie2	non-MO
4HBT_ARTSP	COG2050.1	Hom.	1q4s	non-MO
4HBT_PSEUC	COG0824.1	Hom.	1lo7	non-MO
4HPE1_BRUA4	COG3938.1	Hom.	4k8l	non-MO
4HPE1_BURM1	COG3938.1	Hom.	4q60	non-MO
4HPE1_RHIR8	COG3938.1	Hom.	4q2h	non-MO
4HYPE_ALLAM	COG3938.1	Hom.	4lb0	non-MO
4HYPE_CHRSD	COG3938.1	Hom.	4jci	non-MO
4HYPE_PSEAE	COG3938.1	Mon.	2azp	non-MO
4HYPE_PSEF5	COG3938.1	Hom.	4j9w	non-MO
4HYPE_PSEP1	COG3938.1	Hom.	4jd7	non-MO
4HYPE_XANCP	COG3938.1	Hom.	4juu	non-MO
53DR_STAES	COG4502.1	Hom.	3bwv	non-MO
5BPOR_DIGLA	28KAQ.1	Mon.	2v6g	non-MO
5DNU_ECOLI	COG1896.1	Hom.	2paq	non-MO
5EAS_TOBAC	28MUD.1	Mon.	4rnq	non-MO
5HT3A_HUMAN	KOG3645.1	Hom.	8axd	non-MO
5HT3A_MOUSE	KOG3645.1	Hom.	6np0	non-MO
5NT3A_HUMAN	KOG3128.1	Hom.	2cn1	non-MO
5NT3A_MOUSE	KOG3128.1	Hom.	2bdu	non-MO
5NT3B_DROME	KOG3128.1	Mon.	4nv0	non-MO
5NT3B_HUMAN	KOG3128.1	Mon.	7zee	non-MO
5NTC_HUMAN	KOG2469.1	Hom.	6ddq	non-MO
5NTD_HAEIN	COG0737.1	Hom.	3zu0	non-MO
5NTD_HUMAN	COG0737.1	Hom.	6ye1	non-MO
5S_PROFR	COG5016.1	Hom.	1rqb	non-MO
6HN3M_PSEPK	COG0654.1	Mon.	8uiv	non-MO
6OMT_THLFG	KOG3178.1	Hom.	5icc	non-MO
6PGD1_YEAST	COG0362.1	Hom.	2p4q	MO
6PGD_ECOLI	COG0362.1	Hom.	3fwn	MO
6PGD_HUMAN	COG0362.1	Hom.	2jkv	MO
6PGD_LACLM	COG0362.1	Hom.	2iz1	MO
6PGD_SHEEP	COG0362.1	Hom.	1pgn	MO
6PGD_TRYBB	COG0362.1	Hom.	1pgj	MO
6PGL_ECOLI	COG2706.1	Mon.	1ri6	non-MO
6PGL_KLEP7	COG2706.1	Mon.	6nau	non-MO
6PGL_MYCTU	COG0363.1	Mon.	3ico	non-MO
6PGL_THEMA	COG0363.1	Mon.	1pbt	non-MO
708A6_MAIZE	KOG1192.1	Mon.	8cgq	non-MO
708C1_FAGES	KOG1192.1	Mon.	6llg	non-MO
74AC1_SIRGR	KOG1192.1	Mon.	6l8x	non-MO
7OMT8_MEDSA	KOG3178.1	Hom.	6cig	non-MO
7SB1_SOYBN	KOG1339.1	Hom.	3aup	non-MO
8ODP_CANLF	COG0494.1	Mon.	5mzf	non-MO
8ODP_DANRE	COG0494.1	Mon.	5otn	non-MO
8ODP_HUMAN	COG0494.1	Hom.	4c9w	non-MO
8ODP_MOUSE	COG0494.1	Hom.	5mzg	non-MO
A0A003_STRVD	COG0451.1	Hom.	6kv9	non-MO
A0A011_STRVD	COG1646.1	Hom.	3vkb	non-MO
A0A017T5A5_9BACT	COG2124.1	Mon.	6gmf	MO
A0A022MLV4_9ACTN	COG0332.1	Hom.	7vyu	non-MO
A0A022MQ12_9ACTN	COG0402.1	Hom.	6sj2	non-MO
A0A022MRT4_9ACTN	COG1541.1	Hom.	6six	non-MO
A0A023DFE8_9BACI	COG0491.1	Hom.	6n9r	non-MO
A0A023GPI5_PARPN	COG2138.1	Mon.	4ccs	non-MO
A0A023GUL3_9ACTN	COG0702.1	Hom.	5f5n	non-MO
A0A023GUN4_9ACTN	COG5485.1	Hom.	8r20	non-MO
A0A023J5W7_ASPNG	COG1472.1	Mon.	7xtj	non-MO
A0A023J6X7_9BACT	COG4932.1	Mon.	6eio	non-MO
A0A023L7J3_ECOLX	COG2193.1	Hom.	8w8z	non-MO
A0A023LLI1_9ALTE	COG1874.1	Mon.	5z6p	non-MO
A0A023PKG5_9BACT	COG1028.1	Hom.	5thq	MO
A0A023T3X2_9PROT	COG0657.1	Hom.	4v2i	MO
A0A023UGN9_9MICC	COG3250.1	Hom.	6se8	non-MO
A0A024FRL9_ECOLX	COG0491.1	Mon.	6ol8	non-MO
A0A024H8G7_9MICC	COG2303.1	Mon.	7qf8	non-MO
A0A024L327_ECOLX	COG0397.1	Mon.	6iny	non-MO
A0A024V0B1_PLAFA	COG0260.1	Hom.	4zx8	MO
A0A024X378_PLAFC	COG1190.1	Hom.	8k9v	MO
A0A031LR83_9GAMM	COG0605.1	Hom.	7sbh	MO
A0A031LXI5_9GAMM	COG0753.1	Hom.	6pt7	MO
A0A031MKR8_9GAMM	COG1073.1	Mon.	8ait	non-MO
A0A031WDA8_CLODI	COG1846.1	Hom.	5eri	non-MO
A0A031WIF2_CLODI	COG2070.1	Hom.	7l00	non-MO
A0A037YMJ1_ECOLX	COG0376.1	Hom.	7jz6	non-MO
A0A045IPA0_MYCTX	COG1023.1	Hom.	9ijb	non-MO
A0A059Q1L6_9POAL	COG3979.1	Mon.	7ksn	non-MO
A0A059Q5E8_9BACT	COG0491.1	Mon.	5iqk	non-MO
A0A059TXD8_THEP1	COG0366.1	Hom.	5m99	non-MO
A0A059U759_9PEZI	28IQ4.1	Mon.	4pva	non-MO
A0A059WF38_STRNR	COG1912.1	Hom.	7ccg	non-MO
A0A059WV44_9BACT	COG0454.1	Hom.	5hmn	non-MO
A0A059WZ16_9BACT	COG0454.1	Hom.	5f47	non-MO
A0A059X981_9BACT	COG2746.1	Hom.	6mn0	non-MO
A0A059ZFC5_ACIBA	COG0669.1	Hom.	6j3m	non-MO
A0A059ZPG7_ACIBA	COG0696.1	Mon.	5vpu	non-MO
A0A059ZPP5_ACIBA	COG4638.1	Hom.	6zgp	non-MO
A0A059ZTK9_ACIBA	COG0057.1	Hom.	8zn1	MO
A0A060M4R1_9BACI	COG0491.1	Mon.	7ev5	non-MO
A0A060N399_9PLEO	2A1QU.1	Mon.	7cy9	non-MO
A0A060P168_PYRHR	arCOG05719.1	Hom.	4yot	non-MO
A0A060SC37_PYCCI	COG2303.1	Mon.	6xut	non-MO
A0A060TAG5_BLAAD	28N0F.1	Hom.	7kd9	non-MO
A0A060VGH4_KLEPN	COG1840.1	Mon.	8k7n	non-MO
A0A060Y6X8_ONCMY	2E05S.1	Mon.	5f1s	non-MO
A0A061BJP9_RHOTO	COG1028.1	Hom.	7ypd	MO
A0A061LQM0_ECOLX	COG3208.1	Mon.	6ba8	non-MO
A0A062UZ78_9EURY	COG1736.1	Hom.	6bxo	non-MO
A0A062V290_9EURY	COG0480.1	Mon.	6u45	MO
A0A062WLD9_STREE	COG0614.1	Mon.	5jj5	non-MO
A0A063Y6V3_9GAMM	COG2072.1	Hom.	6hns	non-MO
A0A066Q637_ECOLX	COG0329.1	Hom.	6nva	non-MO
A0A066QL39_ECOLX	COG2908.1	Mon.	8qjz	non-MO
A0A066QLB1_ECOLX	COG0454.2	Hom.	7byy	non-MO
A0A066TYR3_9PSEU	2DQDU.1	Mon.	7p22	non-MO
A0A067HWN0_MYCAV	COG3118.1	Mon.	4wxt	non-MO
A0A067NAT9_PLEOS	KOG3178.1	Hom.	8pha	non-MO
A0A067XG63_9RHOB	COG0596.1	Hom.	4brz	non-MO
A0A067XG64_PARTM	COG3170.1	Hom.	4c1p	non-MO
A0A067XG66_9RHOB	COG0596.1	Mon.	4c6h	non-MO
A0A067XG70_CALPC	2CNC2.1	Mon.	4l2j	non-MO
A0A067XG73_PHACH	28IBM.1	Hom.	4lmw	non-MO
A0A068A5A2_STAAU	COG0438.1	Hom.	6d9t	non-MO
A0A068C8U8_ASPFU	COG1100.1	Mon.	6jik	MO
A0A068FT77_9PEZI	COG1472.1	Mon.	6jxg	non-MO
A0A068PC91_9FLAO	COG2931.1	Mon.	8jsd	non-MO
A0A068QZX9_9GAMM	COG0849.1	Mon.	7q6g	non-MO
A0A069AL86_CLODI	COG0747.1	Mon.	6i3g	non-MO
A0A069B2G5_BURPE	COG0245.1	Hom.	5l03	non-MO
A0A069BCC8_BURPE	COG3203.1	Hom.	8jto	non-MO
A0A069Q0R8_PSEAI	COG0251.1	Hom.	9bjv	non-MO
A0A069Q6I8_PSEAI	COG0516.1	Hom.	7pji	non-MO
A0A069Q7L2_PSEAI	COG3777.1	Hom.	8khg	non-MO
A0A071KWR3_PSEAI	COG1737.1	Hom.	8k3b	non-MO
A0A072FVI7_VIBPH	COG1610.1	Mon.	8xjg	non-MO
A0A072PAD1_9EURO	COG0596.1	Mon.	8jlv	non-MO
A0A072U7F9_MEDTR	COG0079.1	Hom.	8bj2	non-MO
A0A072UMR6_MEDTR	COG2124.1	Mon.	8e83	MO
A0A072ZCW8_PSEAI	COG0163.1	Hom.	6qlv	non-MO
A0A072ZIR4_PSEAI	COG1335.1	Hom.	8cib	non-MO
A0A074MDU6_ERYLO	COG0657.1	Hom.	6kf1	MO
A0A074W9U7_9PEZI	2CXRN.1	Mon.	6ub8	non-MO
A0A074Z863_9TREM	COG0149.1	Hom.	5zg5	MO
A0A075B5G4_HUMIN	2CYB2.1	Mon.	4oyl	non-MO
A0A075B5G8_9APIC	COG0039.1	Hom.	4plc	MO
A0A075B5H0_9APIC	COG0039.1	Hom.	4plt	MO
A0A075B5H2_9APIC	COG0039.1	Hom.	4plw	MO
A0A075B5H4_9SPHN	COG1028.1	Hom.	4tkl	MO
A0A075B5H6_TRIHA	COG3250.1	Hom.	4cvu	non-MO
A0A075E2Q1_9POAL	COG4284.1	Mon.	5weg	non-MO
A0A075LQ94_9EURY	COG1423.1	Hom.	8uci	non-MO
A0A075ML49_CHAVR	COG1528.1	Hom.	5wpn	non-MO
A0A075Q0W3_ENTFC	COG0768.1	Mon.	6mka	non-MO
A0A076ML24_9BACT	COG4198.1	Mon.	6dk2	non-MO
A0A076MPD7_9BACT	COG2730.1	Mon.	4yhe	non-MO
A0A076MY51_AMYME	COG2124.1	Mon.	5ncb	MO
A0A076MZ01_AMYME	COG0543.1	Mon.	5ogx	non-MO
A0A076PYH9_COMTE	COG0673.1	Hom.	7wzd	non-MO
A0A076YIY5_ECOLX	COG1680.1	Mon.	5gzw	non-MO
A0A076YWK5_STRAG	COG0517.1	Hom.	6zz9	non-MO
A0A077E909_9FLAO	COG0008.1	Mon.	6b1z	MO
A0A077E919_9FLAO	COG4992.1	Hom.	5viu	non-MO
A0A077EA44_9FLAO	COG1257.1	Hom.	7n7s	non-MO
A0A077EAN3_9FLAO	COG0207.1	Hom.	6auj	MO
A0A077EBQ3_9FLAO	COG1027.1	Hom.	6wng	MO
A0A077ECF2_9FLAO	COG0141.1	Hom.	6an0	non-MO
A0A077EDR1_9FLAO	COG1764.1	Hom.	6d9n	non-MO
A0A077EDS4_9FLAO	COG0499.1	Hom.	6aph	non-MO
A0A077EEP0_9FLAO	COG0183.1	Hom.	6bn2	MO
A0A077EER2_9FLAO	COG0180.1	Hom.	6mtk	MO
A0A077EEZ5_9FLAO	COG1803.1	Hom.	6phe	non-MO
A0A077EFA5_9FLAO	COG0552.1	Hom.	6cy5	non-MO
A0A077EGR8_9FLAO	COG1064.1	Hom.	6n7l	MO
A0A077EHW1_9FLAO	COG0592.1	Hom.	8dt6	non-MO
A0A077EJ65_9FLAO	COG0554.1	Hom.	6ude	MO
A0A077EJG6_9FLAO	COG0447.1	Hom.	6ojm	non-MO
A0A077EJK0_9FLAO	COG2077.1	Hom.	6udg	non-MO
A0A077EJP9_9FLAO	COG0114.1	Hom.	7miw	non-MO
A0A077ELH2_9FLAO	COG1088.1	Hom.	8du1	non-MO
A0A077ELH4_9FLAO	COG1249.1	Hom.	6uzi	MO
A0A077EMQ8_9FLAO	COG0520.1	Mon.	5vpr	non-MO
A0A077ENB9_9FLAO	COG1898.1	Hom.	6c46	non-MO
A0A077GFB1_ACIBA	COG1028.1	Hom.	7krk	MO
A0A077GKT8_ACIBA	COG1942.1	Hom.	7yxv	non-MO
A0A077JG85_9ACTN	COG1020.1	Hom.	6lta	non-MO
A0A077JI83_BOMMO	COG0366.1	Hom.	6lgc	non-MO
A0A077K7L1_9ACTN	COG2230.1	Hom.	5gm2	non-MO
A0A077KEB8_9ACTN	COG2124.1	Mon.	6j82	MO
A0A077KPD5_9ACTN	COG3511.1	Hom.	8yk5	non-MO
A0A077KT11_9ACTN	COG1020.1	Mon.	5jjq	non-MO
A0A077KT80_SALER	COG2367.1	Mon.	6bn3	non-MO
A0A077KUW8_9ACTN	COG1020.1	Mon.	6akd	non-MO
A0A078L5T0_9GAMM	COG0654.1	Hom.	8twf	non-MO
A0A078MGG8_9PSED	COG1073.1	Mon.	8ais	non-MO
A0A078SSU5_BACUN	COG3250.1	Hom.	6d1p	non-MO
A0A078SUX9_BACUN	COG3250.1	Hom.	5uj6	non-MO
A0A081GYS3_ACIBA	COG0720.1	Hom.	7v0f	non-MO
A0A081TVR9_BACFG	COG3119.1	Hom.	6uss	non-MO
A0A084EX36_9BACT	COG1528.1	Hom.	8wqy	non-MO
A0A085NFU1_9BILA	KOG4728.1	Mon.	6v4m	non-MO
A0A085SLP2_VIBCL	COG0747.1	Mon.	8i5k	non-MO
A0A086IRG1_KLEPN	COG0346.1	Hom.	8r37	non-MO
A0A086SLX8_VIBCL	COG0288.1	Hom.	5cxk	non-MO
A0A086SY89_HAPC1	COG3693.1	Mon.	5mrj	non-MO
A0A086T6R4_HAPC1	2EAYU.1	Mon.	5m2d	non-MO
A0A087KD84_9ACTN	COG2124.1	Mon.	6a7i	MO
A0A087WNH1_9EURO	COG3934.2	Mon.	3wfl	non-MO
A0A087WNH2_FICBE	2C0PQ.1	Hom.	4cuo	non-MO
A0A087WNH8_9BACI	COG0542.1	Mon.	4p15	non-MO
A0A088BCU2_9BACL	COG3405.1	Mon.	5xd0	non-MO
A0A088CB91_9NOCA	COG2267.1	Hom.	4rnc	non-MO
A0A088DBJ8_9ACTN	COG2162.1	Mon.	8k51	non-MO
A0A088E2H7_9CREN	COG0039.1	Hom.	6ihe	MO
A0A088FL33_9NOCA	COG2124.1	Mon.	7v40	MO
A0A088T0J9_GEOCN	2C38W.1	Mon.	4zzu	non-MO
A0A090BWT0_TOXPI	KOG4729.1	Hom.	5h4s	non-MO
A0A090F1W4_9HYPH	COG3916.1	Mon.	6wns	non-MO
A0A090KI56_ELIME	28HW2.1	Mon.	4r4x	non-MO
A0A090KS30_9BACI	2E8AV.1	Mon.	6ztu	non-MO
A0A094YZ24_ALKAL	2C5HJ.1	Hom.	5yo8	non-MO
A0A096F4H2_COMTE	COG0640.1	Hom.	6uvu	non-MO
A0A096LNF0_ZINOF	COG2130.1	Hom.	4nh4	non-MO
A0A096LNF1_9SPHN	COG1028.1	Hom.	4w7i	MO
A0A098BU97_9NOCA	COG1028.1	Hom.	7wbc	MO
A0A098DND1_GIBZE	COG0277.1	Mon.	6yjo	non-MO
A0A098SKQ8_ACIBA	COG0242.1	Hom.	6jf5	non-MO
A0A0A0BZU2_9CELL	COG2837.2	Hom.	6qzo	non-MO
A0A0A0NSZ7_STRRN	COG2124.1	Mon.	6l3a	MO
A0A0A0Q7Z8_ENTCL	COG1680.1	Mon.	6lc7	non-MO
A0A0A0R5X6_9GAMM	COG2925.1	Mon.	4rg8	non-MO
A0A0A0RCB5_SANAL	28MUD.1	Hom.	6a2a	non-MO
A0A0A0UVH9_STRPT	COG2159.1	Hom.	6omp	non-MO
A0A0A0UVL0_STRPT	COG1028.1	Hom.	5f1p	MO
A0A0A0V023_STRPT	COG1213.1	Hom.	5unc	non-MO
A0A0A0V031_STRPT	COG0318.1	Hom.	5ups	non-MO
A0A0A0VDJ9_RHIRD	COG1902.1	Mon.	5epd	non-MO
A0A0A0Y4H8_TRAFO	2C0PQ.1	Hom.	4usc	non-MO
A0A0A1EQY0_CANBO	COG1052.1	Hom.	5dn9	non-MO
A0A0A1GL90_BIFLN	COG1653.1	Mon.	6lce	non-MO
A0A0A2J6G6_PENEN	COG1104.1	Hom.	8dl5	non-MO
A0A0A2N3A3_ALCFA	COG0235.1	Hom.	8il8	non-MO
A0A0A3XYM8_BRAJP	COG1846.2	Hom.	7kym	non-MO
A0A0A5P8W7_CITFR	COG2873.1	Hom.	6egr	non-MO
A0A0A6YVN6_9GAMM	COG1793.1	Mon.	4d05	non-MO
A0A0A6YVN8_ECOLI	COG1082.1	Hom.	4q7i	non-MO
A0A0A7CK57_9CRUS	COG3869.1	Mon.	6ky2	MO
A0A0A7EMW6_SHEEP	KOG3587.1	Hom.	6n3r	MO
A0A0A7GJ30_GEOAI	COG0115.1	Hom.	5cm0	non-MO
A0A0A7I0A5_9BIFI	COG1454.1	Hom.	6jko	MO
A0A0A7I435_9BIFI	COG0161.1	Hom.	6jix	non-MO
A0A0A7M685_TRAHI	COG2132.1	Mon.	5ldu	non-MO
A0A0A7S0J1_FRIPE	COG1621.1	Hom.	7vco	non-MO
A0A0A7SZD7_LACLL	COG1695.1	Hom.	7q34	non-MO
A0A0A7XPH7_ACINO	COG0221.1	Hom.	6ki8	non-MO
A0A0A7Y424_ECOLX	COG0491.1	Mon.	7vqj	non-MO
A0A0A8IK66_PIG	2D4XP.1	Mon.	3wob	non-MO
A0A0A8R8E6_TANFO	2C341.1	Mon.	6eu8	non-MO
A0A0A8UKD4_LEGHA	COG0454.1	Mon.	6wqc	non-MO
A0A0A8XFY0_ACICA	COG2072.1	Mon.	7v4x	non-MO
A0A0B0IKH9_9BACI	COG1182.1	Hom.	6qu0	non-MO
A0A0B0SD75_THES0	COG0524.1	Hom.	8cqx	non-MO
A0A0B2E3F3_HELPX	COG2070.1	Mon.	7e1q	non-MO
A0A0B4J186_ECTOL	COG0491.1	Hom.	4o98	non-MO
A0A0B4J187_STRPT	COG2017.1	Mon.	4rnl	non-MO
A0A0B4U8I5_9GAMM	COG1874.1	Hom.	5e9a	non-MO
A0A0B4ZV78_9ACTN	COG2124.1	Hom.	8jua	MO
A0A0B5EHP8_9CHLO	28J58.1	Mon.	8ia1	non-MO
A0A0B5H9B3_9BACT	COG2273.1	Mon.	6xof	non-MO
A0A0B5KGV8_9FIRM	COG0657.1	Hom.	4q3k	MO
A0A0B5KNF6_9FIRM	COG0656.1	Hom.	4q3m	non-MO
A0A0B5KQQ5_9GAMM	COG0657.1	Hom.	4q3o	MO
A0A0B5KUB4_9FIRM	COG0039.1	Hom.	4q3n	MO
A0A0B6AVD3_PRIM2	COG0060.1	Mon.	8c8v	non-MO
A0A0B6VPP7_SERMA	COG2367.1	Hom.	5gs8	non-MO
A0A0B7GP99_STRSA	29YAR.1	Mon.	7b7p	non-MO
A0A0B7LH44_STREE	COG4409.1	Mon.	5f9t	non-MO
A0A0B8MZ29_TALPI	COG5520.1	Hom.	8idp	non-MO
A0A0B8RFI6_LISMN	COG0304.1	Hom.	5sxo	non-MO
A0A0B9X9I7_ACIBA	COG3149.1	Hom.	6eus	non-MO
A0A0C0C2K2_ACIBA	COG1741.1	Mon.	6d0p	non-MO
A0A0C1MLE8_9GAMM	COG0436.1	Hom.	7rf9	non-MO
A0A0C2DGE5_9BACT	COG0457.1	Mon.	8g52	non-MO
A0A0C2W699_MYCCA	COG4123.1	Hom.	7wm6	non-MO
A0A0C2W6A5_MYCCA	COG0590.1	Hom.	6l2m	non-MO
A0A0C2ZKK6_MYCCA	COG0219.1	Hom.	7e3t	non-MO
A0A0C3A3T0_MYCCA	COG2384.1	Mon.	6qe6	non-MO
A0A0C4KUT2_KLEPN	COG5039.1	Hom.	6x1l	non-MO
A0A0C5AQI9_9VIBR	COG3119.1	Hom.	6j66	non-MO
A0A0C5DR25_CATRO	COG1028.1	Mon.	5o98	MO
A0A0C5GWS2_9BACL	COG1523.1	Mon.	6jhf	non-MO
A0A0C5VFC0_9GAMM	COG3409.1	Mon.	6lwu	non-MO
A0A0C7CQY7_PSEAI	COG4773.1	Mon.	8b43	non-MO
A0A0D1M7L2_9LACO	COG3940.1	Hom.	5m8e	non-MO
A0A0D2C5V9_9EURO	COG0115.1	Hom.	6fte	non-MO
A0A0D2ILK1_9EURO	COG0596.1	Hom.	5xo7	non-MO
A0A0D3RJT7_STRAD	COG1309.2	Hom.	5ojy	non-MO
A0A0D4WTP2_9ACTN	COG0500.1	Hom.	7ux7	non-MO
A0A0D5NT23_9POAL	COG0596.1	Mon.	7f5w	non-MO
A0A0D5YC82_ACIBA	COG0611.1	Hom.	5dd7	non-MO
A0A0D5YE19_ACIBA	COG0408.1	Hom.	5eo6	non-MO
A0A0D5YEC3_ACIBA	COG0770.1	Mon.	4ziy	non-MO
A0A0D5YGK2_ACIBA	COG3772.1	Mon.	6et6	non-MO
A0A0D5YHJ0_ACIBA	COG1028.1	Hom.	8g9m	MO
A0A0D5YHU7_ACIBA	COG0020.1	Hom.	6acs	non-MO
A0A0D5YI36_ACIBA	2DUZS.1	Mon.	5dl8	non-MO
A0A0D5YK08_ACIBA	COG0119.1	Hom.	6nds	MO
A0A0D5YKR4_ACIBA	2DMFP.1	Mon.	5dl7	non-MO
A0A0D6FFE3_PSEAI	COG0671.1	Mon.	7f17	non-MO
A0A0D6H805_ECOLX	28MBK.1	Hom.	4p07	non-MO
A0A0D6H967_STAAU	COG1109.1	Hom.	6gyz	MO
A0A0D6HIR7_STAAU	COG2384.2	Mon.	7o4m	non-MO
A0A0D6HT57_STAAU	COG0584.1	Mon.	8ghh	non-MO
A0A0D6HUA0_STAAU	COG0438.1	Hom.	4wac	non-MO
A0A0D6I3Y9_SALTM	COG1045.1	Hom.	8i04	non-MO
A0A0D6IF67_SALTM	28JAR.1	Hom.	6a09	non-MO
A0A0D6IV69_PSEAI	COG1898.1	Hom.	6din	non-MO
A0A0D6JKM4_9HYPH	COG3616.1	Hom.	7dib	non-MO
A0A0D6KM24_9CYAN	COG3631.1	Mon.	6pq1	non-MO
A0A0D6L0Q7_9CYAN	COG3631.1	Mon.	6mcj	non-MO
A0A0D7LY80_CITFR	COG1028.1	Hom.	5yss	MO
A0A0D9Z3K8_9ORYZ	COG0596.2	Hom.	6brt	non-MO
A0A0E0TGF4_GEOS2	COG3253.1	Hom.	6vsa	non-MO
A0A0E1EIJ0_STRAG	COG1640.1	Mon.	6m6t	non-MO
A0A0E1FP33_ACIBA	COG3384.1	Hom.	8iq8	non-MO
A0A0E1NWS3_YERPA	COG4558.1	Mon.	3nu1	non-MO
A0A0E3ELC2_PSEPU	COG3474.1	Mon.	7tlx	MO
A0A0E3URV8_STRM4	COG5285.1	Hom.	5nci	non-MO
A0A0E3ZJD7_9BACT	COG0491.1	Hom.	6xfr	non-MO
A0A0E7KI02_STREE	COG1396.1	Hom.	7zcv	non-MO
A0A0E8T757_STREE	COG0768.1	Mon.	5oau	non-MO
A0A0E9MUN5_9BACT	COG1501.1	Hom.	8j50	non-MO
A0A0F0AZW0_VIBCL	COG2771.1	Hom.	6ugl	non-MO
A0A0F0G8G2_PAEPO	COG0174.1	Hom.	7tdp	MO
A0A0F2R9T6_9PROT	COG1850.1	Hom.	7t1j	non-MO
A0A0F4JF04_9ACTN	COG2124.1	Mon.	8q6x	MO
A0A0F4KU40_9BIFI	COG3669.1	Hom.	8p1s	non-MO
A0A0F4VK59_9HYPH	COG0329.1	Hom.	7lvl	non-MO
A0A0F4YFS6_TALEM	KOG4569.1	Mon.	6unv	non-MO
A0A0F4Z128_TALEM	COG3511.1	Hom.	8k3g	non-MO
A0A0F6AQU1_BRUA1	COG0031.1	Hom.	5jis	MO
A0A0F6AR69_BRUA1	COG1045.1	Hom.	4hzc	non-MO
A0A0F6AY66_SALT1	COG1309.2	Hom.	3vvx	non-MO
A0A0F6AZQ4_SALT1	2EE8N.1	Hom.	1k3s	non-MO
A0A0F6B221_SALT1	COG3685.1	Hom.	4eru	non-MO
A0A0F6B4U8_SALT1	2CG6U.1	Mon.	4iqn	non-MO
A0A0F6MV26_9MICC	COG1621.1	Mon.	8i12	non-MO
A0A0F6P2I5_SERMA	COG2602.1	Hom.	5fdh	non-MO
A0A0F6SD02_CATRO	COG1064.1	Hom.	5fi3	MO
A0A0F6WGE1_9BACT	COG0657.1	Mon.	5gmr	MO
A0A0F7G0Y4_9BACT	COG2084.1	Hom.	8u06	non-MO
A0A0F7G196_9BACT	COG0500.1	Hom.	8tjj	non-MO
A0A0F7J8S0_SALTM	COG2240.1	Hom.	5zwb	non-MO
A0A0F7R6D6_9SPHI	COG1501.1	Hom.	4xpq	non-MO
A0A0F7UUA6_TOXGV	KOG0032.1	Mon.	6bfa	non-MO
A0A0F8R9A0_METMZ	COG0020.1	Hom.	7cav	non-MO
A0A0F9XHQ5_TRIHA	29PF6.1	Mon.	5w0a	non-MO
A0A0F9XM91_TRIHA	COG2723.1	Mon.	5jbo	non-MO
A0A0F9ZQA8_TRIHA	COG2723.1	Hom.	5jbk	non-MO
A0A0G1X6V3_9BACT	COG0605.1	Hom.	8avk	MO
A0A0G2RKR9_9BACT	COG1680.1	Mon.	5gmx	non-MO
A0A0G3NED2_KLEPN	COG1018.1	Hom.	8dos	non-MO
A0A0G4DCU0_HYPRU	COG1231.1	Hom.	7c3j	MO
A0A0G9GI91_LIMFE	COG2837.2	Mon.	7ylo	non-MO
A0A0H0XV02_9SPHN	COG1472.1	Hom.	5z87	non-MO
A0A0H0Y8X2_VIBAL	COG2186.1	Hom.	5xgf	non-MO
A0A0H2UKY3_STREE	COG0612.1	Mon.	4d71	non-MO
A0A0H2UKY4_STREE	COG0612.1	Mon.	4d72	non-MO
A0A0H2UKY5_GLAPU	28J8M.1	Mon.	4o4u	non-MO
A0A0H2UKY6_GLAPU	28J8M.1	Mon.	4o4x	non-MO
A0A0H2UKY8_STREE	COG0834.1	Mon.	4ohn	non-MO
A0A0H2UKZ1_VIBCL	COG2186.1	Hom.	4p96	non-MO
A0A0H2UKZ3_SALT1	COG2885.1	Hom.	4rha	non-MO
A0A0H2UKZ5_YERE1	COG2103.1	Hom.	4s12	non-MO
A0A0H2UKZ6_STRPN	COG0299.1	Mon.	4s1n	non-MO
A0A0H2UKZ7_VIBC3	COG0111.1	Hom.	4s1v	MO
A0A0H2UL03_ECOBD	COG1651.1	Hom.	4wey	non-MO
A0A0H2UL04_VIBC3	COG0524.1	Hom.	4xck	non-MO
A0A0H2UMZ7_STRPN	COG1051.1	Hom.	2pqv	non-MO
A0A0H2UN19_STRPN	COG1874.2	Hom.	4e8d	non-MO
A0A0H2UN21_STRPN	COG0624.1	Hom.	2pok	non-MO
A0A0H2UN22_STRPN	COG0546.1	Mon.	2ah5	non-MO
A0A0H2UN25_STRPN	COG2222.1	Hom.	3i0z	non-MO
A0A0H2UN46_STRPN	COG1619.1	Mon.	4e94	non-MO
A0A0H2UN73_STRPN	COG2390.1	Mon.	2gnp	non-MO
A0A0H2UN92_STRPN	COG1464.1	Mon.	6jf1	non-MO
A0A0H2UN95_STRPN	COG2309.1	Hom.	4icq	non-MO
A0A0H2UNH0_STRPN	COG5263.1	Hom.	6jyx	non-MO
A0A0H2UNJ8_STRPN	COG0698.1	Hom.	2ppw	non-MO
A0A0H2UNK6_STRPN	COG1577.1	Hom.	2oi2	MO
A0A0H2UNT6_STRPN	COG2304.1	Mon.	2ww8	non-MO
A0A0H2UNZ8_STRPN	COG0627.1	Hom.	2uz0	MO
A0A0H2UP35_STRPN	COG2723.1	Hom.	4ipn	non-MO
A0A0H2UP38_STRPN	COG0778.1	Hom.	2b67	non-MO
A0A0H2UP67_STRPN	COG0819.1	Hom.	1z72	non-MO
A0A0H2UPC8_STRPN	COG0546.1	Mon.	2fi1	non-MO
A0A0H2UPL4_STRPN	COG3797.1	Hom.	2hiy	non-MO
A0A0H2UPM3_STRPN	COG2996.1	Mon.	3go5	non-MO
A0A0H2UPP7_STRPN	COG0775.1	Hom.	3mms	non-MO
A0A0H2UPQ2_STRPN	COG3757.1	Mon.	4ff5	non-MO
A0A0H2UPR5_STRPN	COG0526.1	Mon.	2yp6	non-MO
A0A0H2UPS5_STRPN	COG0136.1	Hom.	2gz3	non-MO
A0A0H2UPV6_STRPN	COG2984.1	Mon.	3lft	non-MO
A0A0H2UPY1_STRPN	COG2357.1	Hom.	2be3	non-MO
A0A0H2UPY5_STRPN	COG0196.1	Hom.	3op1	MO
A0A0H2UPY9_STRPN	COG2868.1	Hom.	2idl	non-MO
A0A0H2UQ30_STRPN	COG0095.1	Mon.	1vqz	non-MO
A0A0H2UQ53_STRPN	COG0142.1	Hom.	9ddy	non-MO
A0A0H2UQ78_STRPN	COG0452.1	Hom.	2gk4	MO
A0A0H2UQ81_STRPN	COG1051.1	Hom.	2b06	non-MO
A0A0H2UQA6_STRPN	COG0758.1	Hom.	3uqz	non-MO
A0A0H2UQJ9_STRPN	COG0647.1	Mon.	1ydf	non-MO
A0A0H2UQU7_STRPN	COG2755.1	Hom.	2hsj	non-MO
A0A0H2UQV3_STRPN	COG4835.1	Hom.	2hng	non-MO
A0A0H2UQV5_STRPN	COG4856.1	Hom.	4qdy	non-MO
A0A0H2UR04_STRPN	COG0673.1	Hom.	4nhe	non-MO
A0A0H2UR34_STRPN	COG1335.1	Hom.	3o94	non-MO
A0A0H2UR54_STRPN	COG2384.2	Mon.	3kr9	non-MO
A0A0H2UR89_STRPN	COG2910.1	Hom.	4r01	non-MO
A0A0H2URA0_STRPN	COG1051.1	Hom.	4hfq	non-MO
A0A0H2URF0_STRPN	COG2050.1	Hom.	4i82	non-MO
A0A0H2URF8_STRPN	COG1713.1	Hom.	8jk9	non-MO
A0A0H2URI7_STRPN	COG0517.1	Hom.	7lzg	non-MO
A0A0H2URJ7_STRPN	COG1653.1	Mon.	2heu	non-MO
A0A0H2URM1_STRPN	COG0399.1	Hom.	6ewj	non-MO
A0A0H2URN1_STRPN	COG0147.1	Hom.	5kck	non-MO
A0A0H2URP5_STRPN	COG0622.1	Mon.	3ck2	non-MO
A0A0H2URQ6_STRPN	COG3345.1	Hom.	6phu	non-MO
A0A0H2URR1_STRPN	COG1247.1	Hom.	2i79	non-MO
A0A0H2URW2_STRPN	COG0655.1	Hom.	1sqs	non-MO
A0A0H2URZ6_STRPN	COG3538.1	Mon.	3qpf	non-MO
A0A0H2US33_STRPN	COG0498.1	Mon.	8g1y	non-MO
A0A0H2US38_STRPN	COG2893.1	Hom.	5t3u	non-MO
A0A0H2US48_STRPN	COG0235.1	Hom.	4c25	non-MO
A0A0H2US73_STRPN	COG3525.1	Hom.	5a6k	non-MO
A0A0H2US78_STRPN	COG3669.1	Hom.	6orh	non-MO
A0A0H2US93_STRPN	COG1070.1	Mon.	4c23	non-MO
A0A0H2USG4_STRPN	COG1940.1	Hom.	2gup	non-MO
A0A0H2USH8_STRPN	COG3444.1	Mon.	5t5d	non-MO
A0A0H2USX5_STRP3	COG1846.1	Hom.	5jlu	non-MO
A0A0H2UT39_STRP3	COG0735.1	Hom.	4i7h	non-MO
A0A0H2UXE9_SHIFL	COG0142.1	Hom.	2for	non-MO
A0A0H2UXX1_SHIFL	COG0834.1	Mon.	2ia4	non-MO
A0A0H2UYY2_SHIFL	COG1028.1	Hom.	3e9q	MO
A0A0H2V277_SHIFL	COG2188.1	Mon.	2ozz	non-MO
A0A0H2V2B5_SHIFL	COG0584.1	Mon.	2otd	non-MO
A0A0H2V4H2_ECOL6	COG3119.1	Hom.	3ed4	non-MO
A0A0H2V5I6_SHIFL	COG1680.1	Mon.	6wgq	non-MO
A0A0H2V6G8_ECOL6	2BPMT.1	Hom.	3c4r	non-MO
A0A0H2V6Q4_ECOL6	2C57E.1	Mon.	3bqw	non-MO
A0A0H2V6Y9_ECOL6	COG1028.1	Hom.	3gz4	MO
A0A0H2V7F2_ECOL6	COG0246.1	Mon.	4im7	non-MO
A0A0H2V833_ECOL6	COG1028.1	Hom.	4iiu	MO
A0A0H2V857_ECOL6	COG3685.1	Hom.	3ogh	non-MO
A0A0H2V8D3_ECOL6	COG1680.1	Hom.	7mdf	non-MO
A0A0H2V9Q5_ECOL6	COG1063.1	Hom.	4ilk	non-MO
A0A0H2VC26_ECOL6	COG0859.1	Mon.	2h1f	non-MO
A0A0H2VD83_ECOL6	COG0737.1	Mon.	3ivd	non-MO
A0A0H2VDD2_ECOL6	COG0702.2	Mon.	5guy	non-MO
A0A0H2VDD9_ECOL6	COG0318.1	Mon.	3pbk	non-MO
A0A0H2VDX9_ECOL6	COG0524.1	Hom.	3k9e	non-MO
A0A0H2VFJ4_STAES	COG1670.1	Hom.	3g8w	non-MO
A0A0H2VHB1_STAES	COG0614.1	Mon.	4m7o	non-MO
A0A0H2VHE3_STAES	COG4814.1	Mon.	3fle	non-MO
A0A0H2VHN8_STAES	COG0778.1	Hom.	3gbh	non-MO
A0A0H2VHQ6_STAES	COG0391.1	Hom.	2ppv	non-MO
A0A0H2VIU2_STAES	COG1418.1	Hom.	2qgs	non-MO
A0A0H2VTI6_SHIFL	COG2382.1	Mon.	2b20	non-MO
A0A0H2VWV0_SHIFL	COG1363.1	Hom.	1ylo	non-MO
A0A0H2VX33_SHIFL	2BMAS.1	Mon.	2inw	non-MO
A0A0H2W186_SHIFL	COG0312.1	Hom.	3tv9	non-MO
A0A0H2W507_YERPE	COG1609.1	Hom.	3qk7	non-MO
A0A0H2W6Z9_YERPE	COG1879.1	Mon.	4rwe	non-MO
A0A0H2W7Q5_YERPE	COG2249.1	Hom.	3rpe	non-MO
A0A0H2WBM4_BURMA	COG5517.1	Hom.	3e99	non-MO
A0A0H2WCF8_BURMA	COG0788.1	Hom.	3lou	non-MO
A0A0H2WF95_BURMA	COG0683.1	Mon.	3i09	non-MO
A0A0H2WFM6_BURMA	COG0329.1	Hom.	6mqh	non-MO
A0A0H2WJQ2_BURMA	COG2866.1	Hom.	3k2k	non-MO
A0A0H2WND1_SALPA	COG4225.1	Hom.	3qwt	non-MO
A0A0H2WW38_STAAC	COG0596.1	Mon.	2xmz	non-MO
A0A0H2WWM9_STAAC	COG0452.1	Hom.	3qjg	MO
A0A0H2WWS2_STAAC	COG0492.1	Hom.	7a7b	non-MO
A0A0H2WX20_STAAC	COG1404.1	Mon.	3qfh	MO
A0A0H2WX25_STAAC	2FGYU.1	Mon.	4q7g	non-MO
A0A0H2WXM0_STAAC	COG0388.1	Hom.	3p8k	non-MO
A0A0H2WXS6_STAAC	29I7G.1	Mon.	4rh6	non-MO
A0A0H2WXT1_STAAC	29I7G.1	Mon.	3r2i	non-MO
A0A0H2WXZ7_STAAC	COG3870.1	Hom.	4wk1	non-MO
A0A0H2WY27_STAAC	COG1686.1	Mon.	7kcv	non-MO
A0A0H2WYH0_STAAC	COG0260.1	Hom.	3kzw	MO
A0A0H2WYW3_STAAC	29I5G.1	Hom.	3hl6	non-MO
A0A0H2WZ09_STAAC	COG0607.1	Mon.	3mzz	non-MO
A0A0H2WZ98_STAAC	COG1119.1	Hom.	2ihy	non-MO
A0A0H2WZL3_STAAC	COG2936.1	Mon.	3iii	non-MO
A0A0H2WZV8_STAAC	COG1473.1	Hom.	4ewt	non-MO
A0A0H2X069_STAAC	COG0783.1	Hom.	2d5k	MO
A0A0H2X0S3_STAAC	COG1012.1	Hom.	4nea	MO
A0A0H2X6W0_XANC8	COG0624.1	Hom.	2f8h	non-MO
A0A0H2X8L7_XANC8	COG0548.1	Hom.	3s6k	non-MO
A0A0H2XAK3_XANC8	COG0457.2	Mon.	2vsn	MO
A0A0H2XBX7_XANC8	COG0473.1	Hom.	6m3s	MO
A0A0H2XH33_STAA3	COG2764.1	Hom.	3l20	non-MO
A0A0H2XHJ5_STAA3	COG0520.1	Hom.	8d8s	non-MO
A0A0H2XI93_STAA3	COG0454.1	Hom.	3t9y	non-MO
A0A0H2XIJ1_STAA3	COG0623.1	Hom.	4nz9	non-MO
A0A0H2XIZ7_STAA3	COG3832.1	Mon.	2il5	non-MO
A0A0H2XJL0_STAA3	COG1647.1	Mon.	8ftp	non-MO
A0A0H2XK72_STAA3	COG1161.1	Mon.	6g0z	non-MO
A0A0H2Y045_BURO1	2DNI1.1	Hom.	4aoc	non-MO
A0A0H2YM47_YERPN	COG0747.1	Mon.	5f1q	non-MO
A0A0H2YNR7_CLOP1	COG3934.3	Mon.	5fqf	non-MO
A0A0H2YP60_CLOP1	COG3405.1	Mon.	3ren	non-MO
A0A0H2YP99_CLOP1	COG1051.1	Hom.	3fcm	non-MO
A0A0H2YQN3_CLOP1	COG0331.1	Mon.	3ptw	non-MO
A0A0H2YR30_CLOP1	COG0005.1	Hom.	8swu	non-MO
A0A0H2YS52_CLOP1	COG1051.1	Hom.	3f6a	non-MO
A0A0H2YSI2_CLOP1	COG0226.1	Mon.	4gd5	non-MO
A0A0H2YTW6_CLOP1	COG0687.1	Mon.	4edp	non-MO
A0A0H2Z6F6_PSEAB	COG0491.1	Mon.	7tz9	non-MO
A0A0H2Z732_PSEAB	COG3832.1	Hom.	8es5	non-MO
A0A0H2Z790_PSEAB	COG3777.1	Hom.	8huc	non-MO
A0A0H2Z874_PSEAB	COG0625.1	Hom.	4eci	MO
A0A0H2Z989_PSEAB	2APS1.1	Hom.	3fd9	non-MO
A0A0H2Z9F5_PSEAB	COG1249.1	Hom.	5u8w	MO
A0A0H2Z9V8_PSEAB	COG0589.1	Mon.	7mq5	non-MO
A0A0H2ZBS8_PSEAB	COG1309.2	Hom.	8i2k	non-MO
A0A0H2ZD27_PSEAB	COG0596.2	Hom.	3kda	non-MO
A0A0H2ZE85_PSEAB	2DNI1.1	Hom.	5a6q	non-MO
A0A0H2ZEH5_PSEAB	COG0450.1	Hom.	7kuu	MO
A0A0H2ZF40_PSEAB	COG3789.1	Hom.	8q8o	non-MO
A0A0H2ZFH3_PSEAB	COG1686.1	Mon.	4k91	non-MO
A0A0H2ZMK9_STRP2	COG1249.1	Hom.	8uub	MO
A0A0H2ZN67_STRP2	COG0834.1	Mon.	4i62	non-MO
A0A0H2ZNM1_STRP2	COG2128.1	Hom.	6e8l	non-MO
A0A0H2ZNZ5_STRP2	COG4154.1	Hom.	4a34	non-MO
A0A0H2ZP28_STRP2	COG1876.1	Mon.	4d0y	non-MO
A0A0H2ZP94_STRP2	COG1748.1	Hom.	4rl6	non-MO
A0A0H2ZRI0_STRP2	COG1063.1	Hom.	5yln	non-MO
A0A0H2ZRP4_MYCA1	COG1028.1	Hom.	7ulh	MO
A0A0H2ZRU2_MYCA1	COG1024.1	Hom.	3q1t	MO
A0A0H2ZS19_MYCA1	2DUU7.1	Mon.	2z6v	non-MO
A0A0H2ZSG9_MYCA1	COG2175.1	Hom.	3r1j	non-MO
A0A0H2ZSR3_MYCA1	COG2084.1	Hom.	3qha	non-MO
A0A0H2ZSV5_MYCA1	COG0623.1	Mon.	6q1y	non-MO
A0A0H2ZTH2_MYCA1	COG1024.1	Hom.	3r9s	MO
A0A0H2ZTL3_MYCA1	COG1024.1	Hom.	3oc7	MO
A0A0H2ZTN5_MYCA1	COG1028.1	Hom.	3uve	MO
A0A0H2ZTN6_MYCA1	COG0183.1	Hom.	3svk	MO
A0A0H2ZU39_MYCA1	COG1028.1	Hom.	4rgb	MO
A0A0H2ZUQ2_MYCA1	COG1024.1	Hom.	3p85	MO
A0A0H2ZV91_MYCA1	COG1028.1	Hom.	3pxx	MO
A0A0H2ZWD1_MYCA1	COG0521.1	Hom.	3oi9	non-MO
A0A0H2ZWY3_MYCA1	COG1028.1	Hom.	3t7c	MO
A0A0H2ZXF2_MYCA1	COG1024.1	Hom.	3r0o	MO
A0A0H2ZY59_MYCA1	COG1028.1	Hom.	3qlj	MO
A0A0H2ZY91_MYCA1	COG1946.1	Hom.	3rd7	non-MO
A0A0H2ZYS9_MYCA1	COG1028.1	Hom.	5ej2	MO
A0A0H2ZZ96_MYCA1	COG1024.1	Hom.	3p5m	MO
A0A0H3A0Q9_MYCA1	COG0364.1	Hom.	4lgv	non-MO
A0A0H3A4S5_MYCA1	COG1028.1	Hom.	3ppi	MO
A0A0H3ADR8_VIBC3	2CA3C.1	Hom.	2rde	non-MO
A0A0H3AE70_VIBC3	COG4558.1	Mon.	5khl	non-MO
A0A0H3AER7_VIBC3	COG0524.1	Hom.	5ey7	non-MO
A0A0H3AFW5_VIBC3	COG0693.1	Hom.	4i2n	non-MO
A0A0H3AGE3_VIBC3	COG0748.1	Hom.	3tgv	non-MO
A0A0H3AIE8_VIBC3	COG1670.2	Hom.	2fck	non-MO
A0A0H3AJ04_VIBC3	COG2200.1	Hom.	6ifq	non-MO
A0A0H3ALA8_VIBC3	COG0394.1	Hom.	4lrq	non-MO
A0A0H3AM12_VIBC3	COG0394.1	Hom.	5z3m	non-MO
A0A0H3AME7_VIBC3	COG3203.1	Hom.	6ehf	non-MO
A0A0H3AQB6_BRUO2	COG1247.2	Hom.	5dwn	non-MO
A0A0H3ASL8_BRUO2	COG0543.1	Mon.	6rr3	non-MO
A0A0H3ASR6_BRUO2	COG1087.1	Mon.	4wok	non-MO
A0A0H3ATY4_BRUO2	COG1028.1	Hom.	5er6	MO
A0A0H3ATZ3_BRUO2	COG0683.1	Mon.	7jfn	non-MO
A0A0H3AU93_BRUO2	COG0451.1	Mon.	8du0	non-MO
A0A0H3AY56_RICRS	COG0304.1	Hom.	4jga	non-MO
A0A0H3B2F9_YERPY	COG2077.1	Hom.	3zrd	non-MO
A0A0H3BVM1_STRPZ	COG0157.1	Hom.	5hul	non-MO
A0A0H3BXA0_STRPZ	COG5279.1	Mon.	9crn	non-MO
A0A0H3BZ89_STRPZ	COG0171.1	Hom.	5huh	non-MO
A0A0H3C5N2_CAUVN	COG1874.1	Hom.	3u7v	non-MO
A0A0H3C834_CAUVN	COG1879.1	Mon.	4irx	non-MO
A0A0H3C8Q1_CAUVN	COG3494.1	Hom.	4j6e	non-MO
A0A0H3CA70_CAUVN	COG1192.1	Hom.	2xit	non-MO
A0A0H3CDN9_CAUVN	COG3118.1	Mon.	6esx	non-MO
A0A0H3CHG3_ENTCC	COG1653.2	Mon.	7v09	non-MO
A0A0H3CM13_ENTCC	COG1546.1	Hom.	5vu3	non-MO
A0A0H3CM71_ENTCC	COG1028.1	Hom.	6ux3	MO
A0A0H3CN11_ENTCC	COG1686.1	Mon.	6azi	non-MO
A0A0H3CPF7_ENTCC	COG1882.1	Hom.	6xs4	non-MO
A0A0H3CVZ6_AMYMU	COG2124.1	Mon.	5ysw	MO
A0A0H3FJT8_KLEAK	COG0329.1	Hom.	8u92	non-MO
A0A0H3FL22_KLEAK	COG0399.1	Hom.	8snj	non-MO
A0A0H3FLJ3_KLEAK	COG1501.1	Hom.	8t7z	non-MO
A0A0H3FMF8_KLEAK	COG0626.1	Hom.	8sac	non-MO
A0A0H3FPU4_KLEAK	COG1012.1	Hom.	8uzm	MO
A0A0H3FR62_KLEAK	COG0237.1	Mon.	8sbo	non-MO
A0A0H3FX83_KLEAK	COG0117.1	Hom.	8dqc	MO
A0A0H3FXS4_KLEAK	COG1028.1	Hom.	8u9a	MO
A0A0H3FYJ7_KLEAK	COG3203.2	Hom.	5o78	non-MO
A0A0H3G2U5_ZYMMA	COG3823.1	Mon.	3nol	non-MO
A0A0H3G350_BRUSU	COG0031.1	Mon.	5i7w	MO
A0A0H3G544_BRUSU	COG1960.1	Hom.	4o5m	non-MO
A0A0H3G6B0_BRUSU	COG1028.1	Hom.	4o5o	MO
A0A0H3G7M3_BRUSU	COG1804.1	Hom.	4ed9	non-MO
A0A0H3G917_LISM4	29M4T.1	Hom.	4acv	non-MO
A0A0H3G9R2_BRUSU	COG1064.1	Hom.	3meq	MO
A0A0H3G9X2_BRUSU	COG0044.1	Hom.	4tqt	non-MO
A0A0H3GA96_BRUSU	COG0647.1	Mon.	6nq4	non-MO
A0A0H3GD84_LISM4	28HH2.1	Mon.	4cdb	non-MO
A0A0H3GHJ1_KLEPH	COG0078.1	Hom.	7tmd	MO
A0A0H3GJF7_LISM4	COG1477.1	Mon.	7esa	non-MO
A0A0H3GK94_KLEPH	COG1785.1	Hom.	7tm9	non-MO
A0A0H3GLR2_KLEPH	COG0778.1	Hom.	7tmg	non-MO
A0A0H3GMB7_KLEPH	COG1212.1	Hom.	8ees	non-MO
A0A0H3GMY9_KLEPH	COG3685.1	Hom.	7tmv	non-MO
A0A0H3GNE4_KLEPH	COG0284.1	Hom.	8cso	non-MO
A0A0H3GP70_KLEPH	COG4989.1	Mon.	7twz	non-MO
A0A0H3GQS4_KLEPH	COG1902.1	Mon.	7tmb	non-MO
A0A0H3GSH0_KLEPH	COG2087.1	Hom.	7tm8	non-MO
A0A0H3GSI5_KLEPH	COG1181.1	Hom.	7u56	non-MO
A0A0H3GTN1_KLEPH	COG1012.1	Hom.	7swk	MO
A0A0H3GTS8_KLEPH	COG1778.1	Hom.	7t35	non-MO
A0A0H3GU89_KLEPH	COG0725.1	Mon.	8k8l	non-MO
A0A0H3GUR8_KLEPH	COG1956.1	Hom.	8dgd	non-MO
A0A0H3GV01_KLEPH	COG0128.1	Mon.	7tm4	non-MO
A0A0H3GVN6_KLEPH	COG0626.1	Hom.	8duy	non-MO
A0A0H3GVQ7_KLEPH	COG0494.1	Hom.	9dt7	non-MO
A0A0H3GYH4_KLEPH	COG0058.1	Hom.	7tm7	non-MO
A0A0H3GYJ5_KLEPH	COG0160.1	Hom.	6wj8	non-MO
A0A0H3H219_KLEPH	COG2367.1	Mon.	4pm5	non-MO
A0A0H3HP34_BURP2	COG0623.1	Hom.	5i7f	non-MO
A0A0H3JHA1_ECO57	COG0309.1	Hom.	2rb9	non-MO
A0A0H3JHT3_ECO57	COG0068.1	Mon.	3tsq	non-MO
A0A0H3JJC6_STAAN	COG0614.1	Mon.	3mwf	non-MO
A0A0H3JKI3_ECO57	2DDQI.1	Mon.	3pt5	non-MO
A0A0H3JKY1_STAAN	COG0801.1	Mon.	4ad6	non-MO
A0A0H3JM89_STAAN	COG4594.1	Mon.	3eiw	non-MO
A0A0H3JN45_STAAN	COG2072.2	Hom.	3d1c	non-MO
A0A0H3JNF1_STAAN	COG0640.2	Hom.	4ggg	non-MO
A0A0H3JP37_STAAM	COG0451.1	Hom.	4yrd	non-MO
A0A0H3JPF2_STAAM	COG0019.1	Hom.	6knk	non-MO
A0A0H3JPH0_STAAM	COG1086.1	Hom.	3w1v	non-MO
A0A0H3JPP0_STAAM	COG0741.1	Mon.	4fdy	non-MO
A0A0H3JPP1_STAAN	COG4509.1	Mon.	1ng5	non-MO
A0A0H3JPT9_STAAM	COG1846.2	Hom.	3eco	non-MO
A0A0H3JQ19_STAAM	COG0626.1	Hom.	6khq	non-MO
A0A0H3JR67_STAAM	COG2340.1	Mon.	4h0a	non-MO
A0A0H3JRH8_STAAM	COG0340.1	Hom.	8eni	MO
A0A0H3JRK2_STAAM	COG2195.1	Hom.	3rza	non-MO
A0A0H3JRN6_STAAN	COG3708.1	Mon.	5kat	non-MO
A0A0H3JRR0_STAAM	COG1959.1	Hom.	3t8t	non-MO
A0A0H3JRR2_STAAM	COG0439.1	Hom.	2vpq	non-MO
A0A0H3JRX7_STAAM	2FGYU.1	Hom.	3anz	non-MO
A0A0H3JS15_STAAN	COG3527.1	Hom.	1xv2	non-MO
A0A0H3JS71_STAAN	COG1846.1	Hom.	4ija	non-MO
A0A0H3JSC0_STAAM	COG4851.1	Mon.	2qx2	non-MO
A0A0H3JSF1_STAAM	29J0K.1	Mon.	4qpv	non-MO
A0A0H3JSG1_STAAM	COG1609.1	Hom.	3hcw	non-MO
A0A0H3JSR9_STAAM	COG1052.1	Hom.	6ttb	non-MO
A0A0H3JSS7_STAAM	2E3V2.1	Hom.	4qxz	non-MO
A0A0H3JSV1_STAAM	COG4193.1	Mon.	6fxp	non-MO
A0A0H3JSY9_STAAM	COG0824.1	Hom.	5eo2	non-MO
A0A0H3JSZ8_STAAM	COG0454.3	Hom.	1y7r	non-MO
A0A0H3JT72_STAAM	COG4193.1	Mon.	4pia	non-MO
A0A0H3JTC8_STAAM	COG0702.2	Hom.	3e48	non-MO
A0A0H3JTE8_STAAN	COG3118.2	Mon.	3iv4	non-MO
A0A0H3JTG5_STAAM	COG1464.1	Mon.	1p99	non-MO
A0A0H3JTJ5_STAAM	COG0251.1	Hom.	5yu2	non-MO
A0A0H3JTK4_STAAN	COG4837.1	Mon.	1xg8	non-MO
A0A0H3JTK7_STAAN	COG0584.1	Mon.	2p76	non-MO
A0A0H3JTP0_STAAM	COG0351.1	Hom.	4c5k	non-MO
A0A0H3JTS0_STAAM	COG0454.3	Mon.	3d8p	non-MO
A0A0H3JTS7_STAAM	COG0803.1	Mon.	4nno	non-MO
A0A0H3JU14_STAAM	COG2203.1	Mon.	6izj	non-MO
A0A0H3JUJ1_STAAM	COG2050.1	Hom.	4ybv	non-MO
A0A0H3JUR0_STAAM	COG0454.1	Mon.	4m85	non-MO
A0A0H3JUY4_STAAW	COG0454.1	Mon.	2aj6	non-MO
A0A0H3JV42_STAAW	COG0084.1	Mon.	2gzx	non-MO
A0A0H3JVA7_STAAN	COG1473.1	Hom.	3ram	non-MO
A0A0H3JVL5_STAAW	COG0497.1	Mon.	2ap3	non-MO
A0A0H3JWH0_STAAW	COG0142.1	Hom.	1rtr	non-MO
A0A0H3JWK0_STAAM	COG0561.1	Mon.	7xhz	non-MO
A0A0H3JWL8_STAAW	COG4122.1	Hom.	3ntv	non-MO
A0A0H3JWU6_STAAM	COG0614.1	Mon.	4fil	non-MO
A0A0H3JX79_STAAM	29IAB.1	Hom.	4ebg	non-MO
A0A0H3JX93_STAAM	COG0657.1	Mon.	3h04	MO
A0A0H3JXG2_STAAM	COG1247.2	Hom.	4mbu	non-MO
A0A0H3JXK4_STAAM	29I7G.1	Mon.	3o13	non-MO
A0A0H3JXW6_STAAW	COG0546.2	Mon.	1qyi	non-MO
A0A0H3JYD9_STAAM	COG1670.1	Mon.	4lua	non-MO
A0A0H3JYW8_STAAM	COG1092.1	Mon.	3vse	non-MO
A0A0H3JZG0_STAAM	COG0454.1	Mon.	3h4q	non-MO
A0A0H3JZJ4_SYNP6	COG0242.1	Mon.	4dr8	non-MO
A0A0H3JZW1_STAAM	COG0491.1	Hom.	3esh	non-MO
A0A0H3K033_STAAM	COG1607.1	Hom.	5egk	non-MO
A0A0H3K044_STAAM	COG0077.1	Hom.	2qmw	MO
A0A0H3K0B9_STAAW	COG0768.1	Hom.	3vsk	non-MO
A0A0H3K0Z1_STAAM	COG1732.1	Mon.	3o66	non-MO
A0A0H3K174_STAAM	COG1893.1	Hom.	3g17	non-MO
A0A0H3K1U2_STAAW	COG3425.1	Hom.	1xpl	non-MO
A0A0H3K3S3_STAAW	COG2309.1	Hom.	1zjc	non-MO
A0A0H3K6J7_SYNP6	COG0572.1	Hom.	6hzk	non-MO
A0A0H3K724_STAAE	COG0626.1	Hom.	7mcp	non-MO
A0A0H3K7S1_STAAE	COG0584.1	Mon.	2oog	non-MO
A0A0H3K7Y1_STAAE	COG0041.1	Hom.	3ors	non-MO
A0A0H3K9U6_STAAE	COG4594.1	Mon.	3lhs	non-MO
A0A0H3K9Y6_STAAE	COG2423.1	Hom.	4mp6	non-MO
A0A0H3K9Z0_STAAE	COG3836.1	Hom.	4tv5	non-MO
A0A0H3KA72_STAAE	COG1846.1	Hom.	4gxo	non-MO
A0A0H3KBY8_BURM1	COG1012.1	Hom.	5uju	MO
A0A0H3KDL9_BURM1	COG2240.1	Hom.	5tqi	non-MO
A0A0H3KFM7_STAAE	COG0026.1	Hom.	3orq	non-MO
A0A0H3KFN7_BURM1	COG0314.1	Hom.	7l2a	non-MO
A0A0H3KGN1_STAAE	COG0362.1	Hom.	7cb5	MO
A0A0H3KGN3_BURM1	COG0380.1	Hom.	5uof	non-MO
A0A0H3KH80_STAAE	COG4948.1	Mon.	2ola	non-MO
A0A0H3KHT8_BURM1	COG1028.1	Hom.	5tqv	MO
A0A0H3KJG7_BURM1	COG1879.1	Mon.	4yle	non-MO
A0A0H3KN52_BURM1	COG2367.1	Mon.	7d5j	non-MO
A0A0H3KNM5_BURM1	COG1028.1	Hom.	5uzx	MO
A0A0H3KPC8_BURM1	COG1012.1	Hom.	5jry	MO
A0A0H3KPJ4_BURM1	COG0402.2	Mon.	6nbo	non-MO
A0A0H3KPJ9_BURM1	COG0242.1	Mon.	5t8z	non-MO
A0A0H3KRF1_BURM1	COG0624.1	Hom.	5thw	non-MO
A0A0H3KRR5_BURM1	COG0491.1	Hom.	5u8o	non-MO
A0A0H3KXJ8_BURM1	COG3485.1	Hom.	9dr5	non-MO
A0A0H3LHY8_BORBR	COG3232.1	Hom.	4jj9	non-MO
A0A0H3LJQ6_BORBR	COG0715.1	Mon.	3qsl	non-MO
A0A0H3LJT0_BORBR	2F71X.1	Hom.	2qyc	non-MO
A0A0H3LK92_BORBR	COG3450.1	Hom.	3bcw	non-MO
A0A0H3LKE5_BORBR	COG2135.1	Mon.	1zn6	non-MO
A0A0H3LKK8_BORBR	COG1335.1	Hom.	3uao	non-MO
A0A0H3LM73_BORBR	COG1638.1	Mon.	4p56	non-MO
A0A0H3LM82_BORBR	COG4948.1	Hom.	3ddm	non-MO
A0A0H3LMU1_BORBR	COG1638.1	Mon.	4n4u	non-MO
A0A0H3LP08_BORBR	COG4663.1	Hom.	4yzz	non-MO
A0A0H3LPN1_BORBR	COG0625.1	Hom.	3h1n	MO
A0A0H3LRN8_BORBR	COG0673.1	Hom.	3moi	non-MO
A0A0H3LS71_BORBR	28H88.1	Hom.	3bjq	non-MO
A0A0H3LT39_BORBR	COG4948.1	Hom.	3h12	non-MO
A0A0H3LTD0_BORBR	2DBCJ.1	Hom.	3byq	non-MO
A0A0H3LTT0_BORBR	COG1846.3	Hom.	6pco	non-MO
A0A0H3LUA9_BORBR	COG2367.1	Mon.	9bzn	non-MO
A0A0H3LUS8_BORBR	COG2135.1	Mon.	2bdv	non-MO
A0A0H3LUV4_BARQU	COG0784.1	Mon.	5uxw	non-MO
A0A0H3LW43_BARHE	COG0494.2	Mon.	3hhj	non-MO
A0A0H3LW83_BARHE	COG0304.1	Hom.	3e60	non-MO
A0A0H3LWT6_BARHE	COG1028.1	Hom.	3grp	MO
A0A0H3LWY9_BARHE	COG1249.1	Hom.	3o0h	MO
A0A0H3LXD5_BORBR	COG3653.1	Mon.	3gip	non-MO
A0A0H3LYP5_BARHE	COG1605.1	Hom.	3rmi	non-MO
A0A0H3LZE4_BARHE	COG0787.1	Hom.	3kw3	non-MO
A0A0H3M034_BORBR	COG2159.1	Hom.	3irs	non-MO
A0A0H3M079_BORBR	COG2050.1	Hom.	3e29	non-MO
A0A0H3M2Q2_BARHE	COG0623.1	Hom.	5tf4	non-MO
A0A0H3M323_BARHE	COG0778.1	Hom.	3gr3	non-MO
A0A0H3M325_BARHE	COG0537.1	Hom.	3lb5	non-MO
A0A0H3M4F9_BARHE	COG0221.1	Hom.	3sw5	non-MO
A0A0H3M4W2_BARHE	COG1012.1	Hom.	3i44	MO
A0A0H3M6H9_BARHE	COG0404.1	Mon.	3gir	non-MO
A0A0H3M6V9_BARHE	COG0824.2	Hom.	3hm0	non-MO
A0A0H3M6W8_BARHE	COG0483.1	Hom.	3lv0	non-MO
A0A0H3MCJ9_CHLT2	COG0494.1	Mon.	4ilq	non-MO
A0A0H3MRL9_MYCLB	COG0295.1	Hom.	3r2n	non-MO
A0A0H3NAL3_SALTS	COG0778.1	Hom.	8dil	non-MO
A0A0H3NHS6_SALTS	COG5435.1	Hom.	6xrb	non-MO
A0A0H3NNJ4_YERE1	COG2421.1	Hom.	5ubu	non-MO
A0A0H3NPR7_YERE1	COG1686.1	Mon.	6muq	non-MO
A0A0H3NPU3_SALTS	COG0078.1	Hom.	6ovw	MO
A0A0H3P9U7_CAMJJ	2AIIA.1	Mon.	3uau	non-MO
A0A0H3PAQ3_CAMJJ	COG3034.1	Mon.	6xj7	non-MO
A0A0H3PAZ9_CAMJJ	COG0526.2	Mon.	8t4c	non-MO
A0A0H3PBA4_CAMJJ	COG2132.1	Mon.	3zx1	non-MO
A0A0H3PJ52_CAMJJ	COG2755.2	Mon.	8gld	non-MO
A0A0H4B872_9BACT	COG0596.1	Mon.	4uhh	non-MO
A0A0H4IUK8_ECOLX	COG2367.1	Mon.	5ll7	non-MO
A0A0H4SN47_9ASCO	COG1028.1	Mon.	6yc8	MO
A0A0H4TFU4_9BACT	COG0654.1	Mon.	5tuk	non-MO
A0A0H5BL38_9BACT	COG3507.1	Mon.	5gll	non-MO
A0A0J4VP90_KLEVA	COG3405.1	Mon.	5gy3	non-MO
A0A0J7JFD7_9GAMM	COG0123.1	Hom.	6pi8	non-MO
A0A0J7XEF9_9SPHN	COG3631.2	Hom.	5kvb	non-MO
A0A0J8F7K9_GARVA	COG0664.1	Hom.	7ets	non-MO
A0A0J8GWN9_9ALTE	COG3325.1	Mon.	7czh	non-MO
A0A0J9WZ66_KLEPN	COG0362.1	Hom.	2zyg	MO
A0A0J9WZA6_KLEPN	COG1004.1	Hom.	3pjg	non-MO
A0A0J9X157_MYCSJ	COG1715.1	Hom.	4f0p	non-MO
A0A0J9X1M8_STRPY	COG1012.1	Hom.	4ogd	MO
A0A0J9X1X3_HYPRU	COG1231.1	Hom.	3x0v	MO
A0A0J9X1X4_ECOLI	COG0563.1	Mon.	3x2s	non-MO
A0A0J9X1X5_STAAM	COG0768.1	Hom.	4cjn	non-MO
A0A0J9X1X6_9ACTN	COG2084.1	Hom.	4d3s	non-MO
A0A0J9X1X7_STAAU	COG0623.1	Hom.	4d41	non-MO
A0A0J9X1Y2_LACCB	COG0673.1	Hom.	4mie	non-MO
A0A0J9X1Y7_LACCB	COG0673.1	Hom.	4n54	non-MO
A0A0J9X1Z1_PSEAI	COG4623.1	Mon.	4oxv	non-MO
A0A0J9X1Z8_ACIB3	COG0770.1	Mon.	4qf5	non-MO
A0A0J9X1Z9_STAAU	COG0194.1	Hom.	4qrh	MO
A0A0J9X200_STAAU	COG0449.1	Hom.	4s1w	non-MO
A0A0J9X201_STAAM	COG1893.1	Hom.	4s3m	non-MO
A0A0J9X241_MORCA	COG1778.1	Hom.	4um7	non-MO
A0A0J9X243_ALCXX	COG3616.1	Hom.	4v15	non-MO
A0A0J9X260_BRUO2	COG0683.1	Mon.	4xfk	non-MO
A0A0J9X262_KLEOX	COG3408.1	Hom.	4xhc	non-MO
A0A0J9X276_CAMJU	COG1670.2	Mon.	4xpk	non-MO
A0A0J9X278_9PEZI	2CJ6Z.1	Mon.	4xvh	non-MO
A0A0J9X279_9BASI	COG0235.1	Hom.	4xxf	non-MO
A0A0J9X283_STAAU	COG1893.1	Hom.	4yca	non-MO
A0A0J9X284_BORBR	COG4663.1	Hom.	4yic	non-MO
A0A0J9X290_MYCA1	COG1853.1	Hom.	4ywn	non-MO
A0A0J9XTC4_BRUMA	COG1899.1	Hom.	6w3z	non-MO
A0A0J9Y762_BRUMA	COG2340.1	Mon.	6any	non-MO
A0A0K0PV22_9GAMM	COG3240.1	Mon.	5xtu	non-MO
A0A0K0VJM8_PRIMG	COG0778.1	Hom.	5hei	non-MO
A0A0K0VJM9_PRIMG	COG0778.1	Hom.	5hdj	non-MO
A0A0K0XHU0_9MICO	COG1335.1	Hom.	5ha8	non-MO
A0A0K1EC20_CHOCO	COG0500.2	Mon.	7pd7	non-MO
A0A0K1H2R6_STRKA	COG0381.1	Hom.	7vz6	non-MO
A0A0K1YW34_9APIA	KOG3178.1	Hom.	7v6l	non-MO
A0A0K1ZP03_RALSL	2DBCY.1	Mon.	7xio	non-MO
A0A0K2AJY3_STRA7	COG0596.1	Hom.	6kxh	non-MO
A0A0K6BSL6_BACFN	295Z7.1	Mon.	4fr9	non-MO
A0A0K6ITW2_9PROT	COG1018.1	Mon.	6laa	non-MO
A0A0K8P8D2_PISS1	COG3181.1	Mon.	8hkb	non-MO
A0A0K8TUN4_EPIPO	COG2272.1	Mon.	7mp4	non-MO
A0A0K9HWM0_GEOSE	COG2180.1	Mon.	8jzc	non-MO
A0A0L0P1H8_CANAR	COG0262.1	Hom.	8crh	MO
A0A0L0P3H9_CANAR	COG0667.2	Hom.	8k1i	non-MO
A0A0L6JSP1_9FIRM	COG4242.1	Hom.	7uqv	non-MO
A0A0L7M119_PLAF4	COG0260.1	Hom.	4zy2	MO
A0A0L8AFM7_9GAMM	COG0446.1	Mon.	6l6j	MO
A0A0L8BGL4_ENSAD	COG2084.1	Hom.	8a5z	non-MO
A0A0M2KDV0_9GAMM	COG2124.1	Mon.	8fib	MO
A0A0M3FP68_ACIBA	COG1028.1	Hom.	8eh2	MO
A0A0M3G7Q5_HAEHA	2AIMU.1	Mon.	6om5	non-MO
A0A0M3KKU5_ECOLX	COG1670.2	Hom.	3wr7	non-MO
A0A0M3KKU6_ERWAE	COG1621.2	Mon.	4d47	non-MO
A0A0M3KKU7_STRA6	COG3764.1	Mon.	4d7w	non-MO
A0A0M3KKV6_STAAU	COG0460.1	Hom.	4pg5	non-MO
A0A0M3KKV7_ACIBC	COG0787.1	Hom.	4qhr	non-MO
A0A0M3KKW0_PSEAI	COG2070.1	Hom.	4qis	non-MO
A0A0M3KKW1_PSEAI	COG2070.1	Hom.	4qit	non-MO
A0A0M3KKW2_PSEAI	COG2070.1	Hom.	4qiu	non-MO
A0A0M3KKW7_STRPY	2DM31.1	Mon.	4rkx	non-MO
A0A0M3KKX1_STAAB	COG0262.1	Mon.	4tu5	MO
A0A0M3KKX3_LACPJ	COG5002.1	Hom.	4u7o	non-MO
A0A0M3KKX4_STAAU	COG0745.1	Mon.	4u88	non-MO
A0A0M3KKY2_PSEAI	COG0454.1	Hom.	4ubr	non-MO
A0A0M3KKY6_9BACT	COG0596.1	Mon.	4uhc	non-MO
A0A0M3KKY9_ACIB5	COG3157.1	Hom.	4w64	non-MO
A0A0M3KKZ3_PSEAI	COG0768.1	Mon.	4wej	non-MO
A0A0M3KKZ6_RHIMI	COG5309.1	Mon.	4wtp	non-MO
A0A0M3KKZ8_RHIMI	COG5309.1	Mon.	4wtr	non-MO
A0A0M3KKZ9_RHIMI	COG0657.1	Hom.	4wy8	MO
A0A0M3KL00_STRMG	COG4335.1	Mon.	4x8q	non-MO
A0A0M3KL01_9ACTN	COG5285.1	Mon.	4xab	non-MO
A0A0M3KL03_9ACTN	COG5285.1	Hom.	4xbz	non-MO
A0A0M3KL07_STRPN	COG2050.1	Hom.	4xy5	non-MO
A0A0M3KL08_STRPN	COG2050.1	Hom.	4xy6	non-MO
A0A0M3KL09_ACIB3	COG0703.1	Mon.	4y0a	non-MO
A0A0M3KL15_ECOLX	COG3523.1	Hom.	4y7l	non-MO
A0A0M3KL18_9BACT	COG0149.1	Hom.	4y96	MO
A0A0M3KL20_HELPY	COG3338.1	Hom.	4ygf	non-MO
A0A0M3KL21_THEFU	COG2375.1	Mon.	4yhb	non-MO
A0A0M3KL26_PSEAB	COG0596.2	Hom.	4yx9	non-MO
A0A0M3KL28_BRUO2	COG1028.1	Mon.	4z0t	MO
A0A0M3KL30_9AGAM	2D7VH.1	Hom.	4yld	non-MO
A0A0M3KL31_9AGAM	2D7VH.1	Hom.	4z2f	non-MO
A0A0M3KL32_9ACTO	COG1651.2	Mon.	4z7x	non-MO
A0A0M3KL33_BRUO2	COG0834.1	Hom.	4z9n	non-MO
A0A0M3KL34_STIGI	2EV3P.1	Hom.	4zb1	non-MO
A0A0M3KL35_YERE8	COG1359.1	Hom.	4zos	non-MO
A0A0M3KL37_ACIBA	COG0407.1	Hom.	4zr8	non-MO
A0A0M3KL39_STRPN	COG2050.1	Hom.	4zrb	non-MO
A0A0M3KL40_STAAC	COG1012.1	Hom.	4zwl	MO
A0A0M3KL41_STAAC	COG1012.1	Hom.	4zxu	MO
A0A0M3KL42_STAAM	29I7G.1	Mon.	4zys	non-MO
A0A0M3KL43_STRPB	COG5295.1	Mon.	5a0l	non-MO
A0A0M3KL44_KLEPN	COG1882.1	Hom.	5a0u	non-MO
A0A0M3KL45_KLEPN	COG1882.1	Hom.	5a0z	non-MO
A0A0M3KL46_9PROT	COG3253.1	Hom.	5a12	non-MO
A0A0M3KL47_9PROT	COG3253.1	Hom.	5a13	non-MO
A0A0M3KL50_SPHSI	COG0605.1	Hom.	5a9g	MO
A0A0M3KL51_ECOLX	COG3539.1	Mon.	5afo	non-MO
A0A0M3KL68_ACIBA	COG0126.1	Mon.	5bt8	MO
A0A0M3PN85_STRHE	COG0596.2	Mon.	5dnw	non-MO
A0A0M3PNA2_STRHE	COG0596.2	Hom.	6a9d	non-MO
A0A0M3U1T9_9APHY	COG2132.1	Mon.	5ehf	non-MO
A0A0M4AMQ0_STRHE	COG0596.2	Mon.	5z7x	non-MO
A0A0M4APJ4_STRHE	COG0596.2	Mon.	6j2r	non-MO
A0A0M4AV81_STRHE	COG0596.1	Mon.	5z7w	non-MO
A0A0M4HL56_9ASCO	COG0656.1	Hom.	5zci	non-MO
A0A0M4SVA9_9BACT	COG0438.1	Mon.	8dqd	non-MO
A0A0M4U3V7_ALLSA	COG2072.1	Mon.	6wpu	non-MO
A0A0M4UW33_STRCJ	COG4188.1	Mon.	5yal	non-MO
A0A0M5I297_STRHE	COG0596.2	Mon.	5cbk	non-MO
A0A0M7FD65_ENTCL	COG3009.1	Mon.	6osx	non-MO
A0A0M7H8A9_ENTCL	COG3203.2	Hom.	6ene	non-MO
A0A0M9BNX9_9BACL	COG0726.1	Mon.	7kv0	non-MO
A0A0N7FW12_PECCA	COG2220.1	Hom.	6brm	non-MO
A0A0N7KZ58_9BURK	COG2366.1	Mon.	7ea4	non-MO
A0A0N8J336_ECOLX	2DPVB.1	Hom.	5wtu	non-MO
A0A0N8R1B2_9PSED	COG0223.1	Hom.	6v33	non-MO
A0A0N9JNY6_YERPU	COG3774.1	Mon.	6yhk	non-MO
A0A0N9JZ32_OLDAF	COG5206.1	Hom.	5h0i	MO
A0A0N9M5Z3_9ACTN	COG2124.1	Hom.	7oq6	MO
A0A0N9XBU7_BIOOC	COG0596.1	Hom.	6jr9	non-MO
A0A0N9XSE6_MYCFO	COG0623.1	Hom.	7k73	non-MO
A0A0P0DZ84_9FLAO	COG5549.1	Mon.	5gwd	non-MO
A0A0P0ENH6_BACT4	COG4166.1	Mon.	8gex	non-MO
A0A0P0FIE8_BACT4	COG3525.1	Mon.	7dup	non-MO
A0A0P0FQI4_BACT4	COG3325.2	Mon.	6q64	non-MO
A0A0P0FW82_BACT4	COG4833.1	Mon.	6u4z	non-MO
A0A0P0J4R7_SHOCL	COG3866.1	Mon.	7xks	non-MO
A0A0P0QM28_CLITE	COG5206.1	Hom.	6l4y	MO
A0A0P1EM06_9RHOB	COG0161.1	Hom.	8wqj	non-MO
A0A0P6Y0P9_9CHLR	COG0751.1	Hom.	7lu4	non-MO
A0A0P7DTY9_9GAMM	COG3420.1	Mon.	8bwk	non-MO
A0A0P7JVD2_LACPN	COG1680.1	Mon.	8aji	non-MO
A0A0Q2M2Z1_9EURY	COG1431.1	Hom.	8jsi	non-MO
A0A0Q2QQL1_9EURY	COG1454.1	Hom.	6c75	MO
A0A0Q2XKL6_9EURY	COG0693.1	Hom.	5tw0	non-MO
A0A0Q3EUQ3_9RHOB	COG1012.1	Hom.	6mvu	MO
A0A0Q9KFZ4_9BACL	COG2987.1	Hom.	7ned	non-MO
A0A0R0EVM7_SOYBN	COG0174.1	Hom.	7v4h	MO
A0A0R0IK90_SOYBN	COG0112.1	Hom.	8tqf	MO
A0A0R0LNE8_9PROT	COG1902.1	Hom.	8pun	non-MO
A0A0R0VXX6_ACIBA	COG0766.1	Hom.	5u4h	non-MO
A0A0R1BBX7_ACIBA	COG0518.1	Hom.	7sbc	non-MO
A0A0R1U3N2_9LACO	COG3049.1	Hom.	7svj	MO
A0A0R3QSA7_9BILA	COG0652.1	Mon.	8cu5	non-MO
A0A0R4I962_BARQI	COG2184.1	Mon.	4lu4	non-MO
A0A0R4I967_ZOPAT	COG0318.1	Mon.	4w8o	non-MO
A0A0R4I968_9ROSA	29YJ1.1	Hom.	4wog	non-MO
A0A0R4I970_CLOAE	COG0183.1	Hom.	4xl3	MO
A0A0R4I973_MNELE	KOG1052.1	Hom.	4yki	non-MO
A0A0R4I979_BRABE	COG5479.1	Mon.	4z8i	non-MO
A0A0R4I980_PHACH	COG0625.1	Hom.	4zb6	MO
A0A0R4I981_PHACH	COG0625.1	Hom.	4zbd	MO
A0A0R4I985_PHACH	COG0625.1	Hom.	4zba	MO
A0A0R4I988_BRABE	COG5479.1	Mon.	4zxm	non-MO
A0A0R4I997_STRTR	COG1600.1	Mon.	5d6s	non-MO
A0A0R4I999_ACTVE	COG1819.1	Mon.	5du2	non-MO
A0A0R5NGA4_VIGRA	COG0596.1	Hom.	5xm6	non-MO
A0A0S1B1B6_9GAMM	COG1228.1	Hom.	8ihq	non-MO
A0A0S2C593_ENTAS	COG2602.1	Hom.	7oda	non-MO
A0A0S2CFK0_CAMJU	COG1898.1	Hom.	8db5	non-MO
A0A0S2UQL4_VIBAL	COG0366.1	Mon.	8jjm	non-MO
A0A0S3ANR1_NICBE	KOG4658.1	Hom.	9fp6	non-MO
A0A0S4KUT0_9BACT	COG0010.1	Hom.	9fek	MO
A0A0S4TER9_CRYHO	COG0207.1	Hom.	6pf7	MO
A0A0S4TKQ5_CRYHO	COG0192.1	Hom.	6ltv	non-MO
A0A0S4WQH1_RALSL	2FBA0.1	Mon.	7e7v	non-MO
A0A0S6WSA3_9SPHN	COG1011.1	Mon.	8hp7	non-MO
A0A0T7CQ89_BORP1	COG0769.1	Mon.	8f5d	non-MO
A0A0T9TPS2_YERAL	COG0191.1	Hom.	8q59	MO
A0A0U0ARX4_STREE	COG1249.1	Hom.	6du7	MO
A0A0U1QTI9_YERP3	COG2805.1	Hom.	6gef	non-MO
A0A0U1RIB4_NEIMA	COG0778.1	Hom.	6wt2	non-MO
A0A0U1X4V6_9BACL	COG1680.1	Hom.	6kjt	non-MO
A0A0U1ZL01_LINUS	COG0277.1	Mon.	6c80	non-MO
A0A0U2E2J7_9ACTN	2BZJP.1	Hom.	4ufq	non-MO
A0A0U2WWJ1_9CREN	COG1100.2	Hom.	7zhk	non-MO
A0A0U3AGT1_SCHMA	COG0005.1	Hom.	5ko6	non-MO
A0A0U3FQH7_9CREN	COG0039.1	Hom.	6qss	MO
A0A0U3H1E6_9CREN	COG2860.1	Hom.	5wue	non-MO
A0A0U3IB62_VIBCL	COG2367.1	Mon.	6mkq	non-MO
A0A0U4HUZ5_ALCFA	2BZ1A.1	Mon.	5v3s	non-MO
A0A0U4VTN7_9PSEU	COG0584.1	Mon.	7ymp	non-MO
A0A0U5F994_LIMRT	COG3049.1	Hom.	7svk	MO
A0A0U5FM15_XANCI	COG1524.1	Mon.	7n1s	non-MO
A0A0U5GCU5_XANCI	COG4104.1	Mon.	6kly	non-MO
A0A0W0CJZ6_CANGB	COG0451.2	Mon.	7ymu	non-MO
A0A0W4ZF97_PNEC8	KOG1508.1	Hom.	5yps	non-MO
A0A0W7VXC1_9HYPO	29X3U.1	Mon.	6ubd	non-MO
A0A0W7ZMT5_KLEPN	COG0340.1	Hom.	8fi3	MO
A0A0W8ATM9_KLEPN	COG2837.2	Hom.	6fiy	non-MO
A0A0X1KGP2_PSEAI	COG0669.1	Hom.	3x1j	non-MO
A0A0X1KH98_ACIB3	COG1020.1	Mon.	4zxh	non-MO
A0A0X1KHD1_9BACT	COG0657.1	Mon.	5ao9	MO
A0A0X1KHE0_SALTI	COG1538.1	Hom.	5bun	non-MO
A0A0X1KHE5_9PROT	COG1850.1	Hom.	5c2g	non-MO
A0A0X1KHE6_RHIMI	COG1171.1	Mon.	5c3u	non-MO
A0A0X1KHF5_9ACTN	COG0436.1	Hom.	5bk7	non-MO
A0A0Y0BMD0_ANTGE	COG0526.3	Mon.	5dbq	MO
A0A0Y0DFX2_9GAMM	COG1082.2	Mon.	5hq4	non-MO
A0A0Y5D4F5_NEIME	COG1607.1	Hom.	5t02	non-MO
A0A100JTL7_STRSC	COG0369.1	Mon.	8q5j	non-MO
A0A101DF63_ARCFL	COG0529.1	Hom.	7yq0	non-MO
A0A117IMA6_MYCTH	COG0380.1	Hom.	5l3k	non-MO
A0A124H109_9ACTN	COG0346.1	Hom.	6a4x	non-MO
A0A125HFC0_9BURK	COG1472.1	Mon.	6dte	non-MO
A0A125SA05_STRX0	COG0500.1	Hom.	6clx	non-MO
A0A125SA13_STRX0	COG0500.3	Hom.	8g5s	non-MO
A0A125SA14_STRX0	COG0596.1	Mon.	8e18	non-MO
A0A125SA15_STRX0	COG0596.1	Mon.	8g5t	non-MO
A0A125SA24_STRX0	COG0346.1	Hom.	5umq	non-MO
A0A125SA26_STRX0	COG0346.1	Hom.	5umw	non-MO
A0A125SA29_STRX0	COG0346.1	Hom.	5ump	non-MO
A0A125SZC1_9ACTN	COG0665.1	Hom.	8gri	MO
A0A125YN40_TOXGM	COG0626.1	Hom.	7nl1	non-MO
A0A126NGE0_9GAMM	COG2367.1	Mon.	8isq	non-MO
A0A126NKL7_9GAMM	COG4716.1	Hom.	5z70	non-MO
A0A126P0C4_BOSS2	COG1024.1	Hom.	6lvo	MO
A0A126PEF4_9BACT	COG1024.1	Hom.	6lvp	MO
A0A126QV54_9EURY	arCOG00413.1	Hom.	7r6o	non-MO
A0A126ZFJ3_9BURK	COG0627.1	Mon.	7yvt	MO
A0A128A3G4_9ARCH	COG3670.1	Mon.	6vcf	non-MO
A0A130QXX8_LEGPN	COG0436.1	Hom.	8wou	non-MO
A0A133CK16_ENTFC	COG0112.1	Hom.	9j4h	MO
A0A133CKH8_ENTFC	COG0021.1	Hom.	8r3p	MO
A0A133CPV0_ENTFC	COG0193.1	Mon.	7y52	non-MO
A0A133CTP6_ENTFC	COG0766.1	Mon.	7tb0	non-MO
A0A133LV16_BIFLN	COG1472.1	Hom.	5z9s	non-MO
A0A133MWI0_ENTFC	COG1057.1	Hom.	9fyb	non-MO
A0A133ULQ3_9EURY	COG0663.1	Hom.	6sc4	non-MO
A0A135VIJ8_9ARCH	COG2018.1	Hom.	7f8m	non-MO
A0A135VL07_9ARCH	COG1100.1	Hom.	7ezb	MO
A0A136H5V4_9GAMM	COG1902.1	Mon.	8e5i	non-MO
A0A136PK59_9ACTN	COG0654.1	Hom.	7vwp	non-MO
A0A136TBS2_ECOLX	2CIQB.1	Mon.	8v6t	non-MO
A0A137PC97_CONC2	COG0028.1	Hom.	8vzi	non-MO
A0A140CVV2_9NEOP	COG0656.1	Mon.	5ket	non-MO
A0A140DJY3_9ACTN	COG1021.1	Mon.	5wm3	non-MO
A0A140DYJ4_9FIRM	COG0366.1	Mon.	7qqi	non-MO
A0A140E9J7_9ACTN	COG0346.1	Hom.	6cky	non-MO
A0A140EDM8_MESAU	KOG1759.1	Hom.	6ice	non-MO
A0A140N873_ECOBD	COG0524.1	Hom.	7w93	non-MO
A0A140NAE3_ECOBD	COG0111.1	Hom.	7jqh	MO
A0A140NCK4_ECOBD	COG0057.1	Hom.	7c5o	MO
A0A140NFI1_ECOBD	COG1514.1	Mon.	5ldi	non-MO
A0A140NG21_ECOBD	COG2368.1	Hom.	6eb0	non-MO
A0A140T871_BOVIN	COG0334.1	Hom.	8ar7	MO
A0A140UH61_PSEAI	COG5553.1	Mon.	4wvz	non-MO
A0A140UHA7_PSEAI	COG1214.1	Hom.	4y0w	non-MO
A0A140UHB6_STRAG	COG0793.1	Mon.	4y68	non-MO
A0A140UHJ0_PHATR	KOG0610.1	Hom.	6t74	non-MO
A0A140UHL2_AEGSP	COG2382.2	Mon.	5ay7	non-MO
A0A140UHM1_9ACTN	COG0644.1	Mon.	5bul	non-MO
A0A140UHM3_9ACTN	COG0644.1	Mon.	5bva	non-MO
A0A140UHP3_FERIS	COG2317.1	Hom.	5e3x	non-MO
A0A140UHP8_9PEZI	COG5307.1	Hom.	5has	non-MO
A0A140UHQ1_LAVLA	COG0020.1	Hom.	5hc8	non-MO
A0A142G3G1_AGGAC	COG0208.1	Hom.	8dq3	non-MO
A0A142J6I6_9BACT	COG0657.1	Hom.	6qla	MO
A0A143T1U9_GEOSE	COG0039.1	Hom.	7f8d	MO
A0A150NEL9_GEOSE	COG2258.1	Mon.	5yhh	non-MO
A0A154EJU5_ACIBA	COG0381.1	Hom.	5zlt	non-MO
A0A157L8Q0_9BORD	COG1942.2	Hom.	6vvr	non-MO
A0A158RFR1_SOLME	2BZUX.1	Mon.	5cad	non-MO
A0A158RFS0_MUCPR	28Q3W.1	Mon.	5dss	non-MO
A0A158RFS7_9GAMM	COG0665.1	Mon.	5fjm	MO
A0A158RFT6_METTR	COG2372.1	Mon.	5icu	non-MO
A0A160EBC2_ACHDE	COG3866.1	Mon.	6fi2	non-MO
A0A160HRF0_HYPPE	29YBJ.1	Hom.	6sjj	non-MO
A0A160P685_STRLU	COG2124.1	Mon.	7dls	MO
A0A160T9D2_9CHLR	COG1850.1	Hom.	6ura	non-MO
A0A160VQZ8_9EURY	COG2120.1	Hom.	8bgp	non-MO
A0A160VTD9_9EURY	COG1874.1	Mon.	8oug	non-MO
A0A162EGL7_9GENT	2CN5W.1	Hom.	5wxu	non-MO
A0A166E508_STAAU	COG0824.2	Hom.	6fdg	non-MO
A0A166JNM8_PSEPU	COG2008.1	Hom.	5vye	non-MO
A0A166Q2C7_STAPS	COG1475.1	Hom.	6nr6	non-MO
A0A166URZ0_9PEZI	28IBM.2	Hom.	7yp0	non-MO
A0A166WMK8_9GAMM	COG1231.1	Hom.	7og2	MO
A0A167HII1_9GAMM	COG0346.1	Hom.	6p29	non-MO
A0A167KUL3_9AGAM	COG0654.1	Mon.	8gsm	non-MO
A0A169B8J1_KLEPN	COG1651.1	Mon.	6dxn	non-MO
A0A171A1Q0_KLEPN	COG0248.1	Hom.	8jgw	non-MO
A0A171J5T1_LACRH	COG4806.1	Hom.	8jq5	non-MO
A0A171NYA8_9CARY	29YBJ.1	Mon.	8h3i	non-MO
A0A172UPQ1_9MYCO	COG0657.1	Mon.	6k34	MO
A0A173CSP7_9BIVA	COG1528.1	Hom.	7vt2	non-MO
A0A173FE28_KLEPN	COG0491.1	Mon.	5o7n	non-MO
A0A173N065_EISFE	COG0366.1	Mon.	6m4k	non-MO
A0A173ZME3_9FIRM	COG3344.1	Mon.	8t2s	non-MO
A0A174CQK8_BACUN	COG3250.1	Hom.	6d7f	non-MO
A0A174CV66_9FIRM	COG3119.1	Hom.	6ust	non-MO
A0A174EHD1_9FIRM	COG3250.1	Hom.	6ncz	non-MO
A0A174GYG1_BACUN	COG0621.1	Mon.	7mjz	non-MO
A0A174NUT3_BACUN	COG0621.1	Mon.	7mjy	non-MO
A0A174QSL3_BACT4	COG3525.1	Mon.	6q63	non-MO
A0A174ZZA3_9FIRM	COG3250.1	Hom.	8geq	non-MO
A0A175VLQ4_AEREN	COG1680.1	Mon.	6fm6	non-MO
A0A175WC91_9PEZI	28N0F.1	Hom.	7jmr	non-MO
A0A177S9P4_9BACL	COG0300.1	Hom.	7e3x	non-MO
A0A177SH44_PSEPU	COG1231.1	Hom.	8jt7	MO
A0A178EUH2_TRIRU	COG4409.1	Mon.	7p1v	non-MO
A0A179D1D1_9BACT	COG3563.1	Mon.	6mgb	non-MO
A0A179D3Y0_9BACT	COG3563.1	Mon.	6mgd	non-MO
A0A179QS89_PSEPU	COG4445.1	Hom.	6zmb	non-MO
A0A179UGT5_BLAGS	29V7E.1	Mon.	6uay	non-MO
A0A179UH34_BLAGS	COG2084.1	Hom.	8p2j	non-MO
A0A182DW00_STREE	COG4409.1	Mon.	4yw4	non-MO
A0A182DW06_FICCA	COG4870.1	Mon.	4yyq	non-MO
A0A182DW07_FICCA	COG4870.1	Mon.	4yyr	non-MO
A0A182DW08_FICCA	COG4870.1	Mon.	4yys	non-MO
A0A182DW09_FICCA	COG4870.1	Mon.	4yyv	non-MO
A0A182DW26_ACIBC	COG2602.1	Mon.	4z9q	non-MO
A0A182DW87_ECOLX	2EV3P.1	Hom.	5bql	non-MO
A0A182DWB2_CICAR	COG5406.1	Mon.	5ce6	non-MO
A0A182DWE5_9ACTN	COG5424.1	Mon.	5jxm	non-MO
A0A183CD52_GLOPA	KOG0021.1	Hom.	5oeu	non-MO
A0A183FP08_HELPZ	COG0334.1	Hom.	8qf0	MO
A0A191T7N6_NELNU	29YBJ.1	Hom.	8ho2	non-MO
A0A192ICX3_SERMA	COG1028.1	Hom.	5wuw	MO
A0A192X9K5_DISMA	KOG3378.1	Mon.	6q6p	non-MO
A0A193CDY9_9CYAN	COG1633.1	Mon.	5k52	non-MO
A0A193DUB4_9RHOO	COG0043.1	Hom.	8oz5	non-MO
A0A193PKW5_9BACL	COG1501.1	Hom.	5x7o	non-MO
A0A199VSS3_ANACO	COG4870.1	Mon.	6u7d	non-MO
A0A1A5DB13_9PSED	COG0319.1	Hom.	6bjt	non-MO
A0A1A9TA69_BIFLB	COG1653.2	Mon.	4zs9	non-MO
A0A1A9TA96_KLEPN	COG4264.1	Hom.	5jm8	non-MO
A0A1A9TAB8_BIFLB	COG1653.2	Mon.	4zze	non-MO
A0A1A9TAD0_PICPA	2CM9P.1	Hom.	5a3l	non-MO
A0A1A9TAI5_SERSF	COG1025.1	Hom.	5cio	non-MO
A0A1A9TAJ1_GANLU	COG2730.1	Mon.	5d8w	non-MO
A0A1B0UHJ2_9SACH	COG0451.1	Mon.	7c3v	non-MO
A0A1B0UHJ4_ASPTE	2CY9A.1	Hom.	5kd6	non-MO
A0A1B1AYF2_9ACTN	COG0535.1	Mon.	7vob	non-MO
A0A1B1JH81_TRYCR	COG0123.1	Mon.	7q1c	non-MO
A0A1B1KCC1_RHOOP	COG2267.1	Hom.	7yii	non-MO
A0A1B1KJ01_RHOOP	COG1182.1	Hom.	7awv	non-MO
A0A1B1MKD3_STRLN	COG0405.1	Hom.	6j3a	non-MO
A0A1B1Y779_9FLAO	COG0265.1	Mon.	8ya7	non-MO
A0A1B2TT09_PENOX	KOG3178.1	Hom.	5w7p	non-MO
A0A1B2TT18_PENOX	2D13N.1	Mon.	5w7k	non-MO
A0A1B3D787_PSEFL	COG0687.1	Mon.	6dgv	non-MO
A0A1B3EAY9_9PSED	COG2124.1	Mon.	6wpl	MO
A0A1B3EB36_9PSED	COG1028.1	Hom.	6m5n	MO
A0A1B3NHK7_9HYPH	COG1223.1	Hom.	6pb3	non-MO
A0A1B4XP18_ENTFL	COG4465.1	Hom.	8c7t	non-MO
A0A1B4XTR1_APLKU	2E7J9.1	Mon.	8in3	non-MO
A0A1B4ZC85_9ACTN	COG1260.1	Hom.	6k96	MO
A0A1B6PFV1_SORBI	KOG3178.1	Hom.	7waq	non-MO
A0A1B6PND3_SORBI	COG0451.1	Hom.	8fio	non-MO
A0A1B8R7L2_RHILT	COG3664.2	Mon.	5ndx	non-MO
A0A1C5ADV9_9ACTN	COG1088.1	Hom.	8sk0	non-MO
A0A1C5YG41_9CLOT	COG3250.1	Hom.	6u7j	non-MO
A0A1C7D190_PRIMG	COG0160.1	Hom.	5g09	non-MO
A0A1C7D191_ARTSP	COG0160.1	Hom.	5g2p	non-MO
A0A1C7D193_CATRO	COG1064.1	Hom.	5h81	MO
A0A1C7D195_CATRO	COG1064.1	Hom.	5h83	MO
A0A1C7D1B2_NEIM8	COG4969.1	Mon.	5jw8	non-MO
A0A1C7D1B5_KLEPN	COG1546.1	Hom.	5kvk	non-MO
A0A1C7D1B6_9CHLR	COG1243.1	Mon.	5l7j	non-MO
A0A1C7D1G9_9EURY	COG4021.1	Hom.	5axk	non-MO
A0A1C7DQ98_9BACL	COG0617.1	Mon.	6qxn	non-MO
A0A1C9CIU0_SPHYA	COG2124.1	Mon.	5kyo	MO
A0A1C9WRL0_9MICC	COG0673.1	Hom.	8qc6	non-MO
A0A1C9ZZ39_CHLRE	COG3616.1	Hom.	7yqa	non-MO
A0A1D1V463_RAMVA	29V7Q.1	Hom.	8wai	non-MO
A0A1D1V896_RAMVA	2BGY9.1	Mon.	5ziq	non-MO
A0A1D1VNB4_RAMVA	COG3000.1	Mon.	7bwh	non-MO
A0A1D1VW28_RAMVA	COG1577.1	Mon.	8tfo	MO
A0A1D2INR9_LISMN	COG1695.1	Hom.	7wjp	non-MO
A0A1D2IX29_LISMN	COG0095.1	Mon.	8crj	non-MO
A0A1D3HIA2_NEIGO	COG2236.1	Hom.	5vog	non-MO
A0A1D3HIT0_NEIGO	COG1858.1	Hom.	7zs8	non-MO
A0A1D3S5H0_FUSOX	2CMC3.1	Mon.	6fat	non-MO
A0A1D5B367_SANVI	COG3040.1	Hom.	5ez2	non-MO
A0A1D5B369_SANVI	COG3040.1	Hom.	5f6z	non-MO
A0A1D5B390_9CYAN	COG1633.1	Mon.	5k53	non-MO
A0A1D5B395_WISFL	COG0515.1	Hom.	5kxb	non-MO
A0A1D5B396_WISFL	COG0515.1	Hom.	5kxd	non-MO
A0A1D6H1G0_MAIZE	COG3185.1	Hom.	7x7l	non-MO
A0A1D6NVZ6_MAIZE	COG0169.1	Mon.	8umj	non-MO
A0A1D6QQD6_MAIZE	COG0277.1	Mon.	6yaq	non-MO
A0A1D7Y259_9FLAO	COG5309.1	Hom.	6fcg	non-MO
A0A1D8PEJ2_CANAL	2CK8J.1	Mon.	6akz	non-MO
A0A1D8PJ64_CANAL	COG1100.3	Mon.	7rll	non-MO
A0A1D8PJF9_CANAL	COG0028.1	Hom.	6deq	non-MO
A0A1D8PMC5_CANAL	COG1167.1	Hom.	6hnd	non-MO
A0A1D8PMH8_CANAL	COG0334.1	Hom.	7f79	MO
A0A1D8PSA9_CANAL	COG0033.1	Mon.	7pjc	non-MO
A0A1D8PT56_CANAL	COG0015.1	Hom.	5vkw	non-MO
A0A1D8PUA2_CANAL	KOG0668.1	Hom.	6o6q	MO
A0A1E3AEY6_9FIRM	COG3250.1	Hom.	6ncw	non-MO
A0A1E3M3N6_ACIBA	COG1028.1	Hom.	6zzs	MO
A0A1E3M5S3_ACIBA	COG4670.1	Hom.	6mpr	non-MO
A0A1E3M6I3_ACIBA	COG1024.1	Hom.	3fdu	MO
A0A1E3M7A1_ACIBA	COG0793.1	Hom.	6vbb	non-MO
A0A1E3M8P2_ACIBA	COG2375.1	Mon.	7lrn	non-MO
A0A1E3M9R5_ACIBA	COG2193.1	Hom.	9bts	non-MO
A0A1E3MC83_ACIBA	COG1064.1	Mon.	6c49	MO
A0A1E5TT85_9STAP	COG0605.1	Hom.	7wnl	MO
A0A1E7PEQ8_CAMJU	COG1610.1	Mon.	8xje	non-MO
A0A1E7PHN7_CAMJU	COG0735.1	Hom.	6d57	non-MO
A0A1E9VR34_9GAMM	COG1840.1	Mon.	7li0	non-MO
A0A1F7J4N7_9BACT	COG0149.1	Hom.	7r9b	MO
A0A1F8A906_9EURO	KOG3178.1	Hom.	7bqk	non-MO
A0A1G2XP69_9BACT	COG1458.1	Hom.	7e8k	non-MO
A0A1G4H5I1_PLAVI	COG0112.1	Hom.	5yfz	MO
A0A1G4HIY1_PLAVI	COG5092.1	Mon.	6maz	non-MO
A0A1G7VV58_THETY	COG1073.2	Hom.	7q4h	non-MO
A0A1G7XNR7_9SPHI	COG0584.1	Mon.	7ww4	non-MO
A0A1H0A919_9PSED	COG1670.2	Hom.	8gxk	non-MO
A0A1H1MMX0_9FLAO	COG0446.2	Mon.	6gcz	non-MO
A0A1H1XA63_9SPHN	COG5524.1	Hom.	8qqz	non-MO
A0A1H3NGY9_9RHOB	COG1028.1	Hom.	6le3	MO
A0A1H5ILA2_9PSED	COG1960.1	Hom.	8ciw	non-MO
A0A1H5RFX8_9PSEU	COG2124.1	Mon.	8w7g	MO
A0A1H8IKU3_9BACL	COG3509.1	Mon.	8daj	non-MO
A0A1H8YFL8_9PROT	COG0028.1	Hom.	6xn8	non-MO
A0A1I1Z0X1_THETY	COG3804.1	Hom.	7xdu	non-MO
A0A1I2I8Z9_9GAMM	COG1773.1	Mon.	8f6t	non-MO
A0A1I5NEH3_9BACT	COG1104.1	Hom.	5zsr	non-MO
A0A1I5R890_9BACT	COG1262.1	Hom.	8khq	non-MO
A0A1I6NU60_9PSEU	COG1073.1	Mon.	7qjp	non-MO
A0A1I7RPU0_BURXY	COG0500.2	Mon.	6wlf	non-MO
A0A1I9G0T9_BRUMA	COG1249.1	Hom.	7p0x	MO
A0A1I9GEN8_PSEAI	COG4623.1	Mon.	5aa4	non-MO
A0A1I9GEQ4_SOLTU	2DB39.1	Mon.	5dvh	non-MO
A0A1I9GET0_STAAS	COG0483.1	Hom.	5i3s	non-MO
A0A1J1JHR9_PLAAG	COG3631.1	Hom.	7qd1	non-MO
A0A1J4PXK4_9ACTN	COG5285.1	Mon.	6zyl	non-MO
A0A1J6PBD5_CAMJU	COG1651.1	Mon.	7pq7	non-MO
A0A1J9WBB5_BACAN	COG1161.1	Mon.	3h2y	non-MO
A0A1K1L6W4_ACIBA	COG1028.1	Hom.	7cax	MO
A0A1K2FKX8_9ACTN	COG2115.1	Hom.	6n99	non-MO
A0A1K2FZ20_9ACTN	COG2115.1	Hom.	6n98	non-MO
A0A1L1QJZ7_TOXLN	KOG3587.1	Mon.	5glt	MO
A0A1L1QK06_9HYPH	COG4166.2	Mon.	5icq	non-MO
A0A1L1QK30_9ACTN	COG0339.1	Mon.	5l43	non-MO
A0A1L1QK36_STRVO	COG0644.1	Mon.	5lv9	non-MO
A0A1L1QK38_ASPJA	COG5285.1	Hom.	5m0t	non-MO
A0A1L1QK39_9PSEU	COG2072.3	Mon.	5m0z	non-MO
A0A1L3HS62_9BACT	COG2723.1	Hom.	7bbs	non-MO
A0A1L3KPU1_EUCUL	COG0142.1	Hom.	7buu	non-MO
A0A1L4AIP8_LARCR	2EKM5.1	Mon.	8irq	non-MO
A0A1L5BQA7_SPHIB	COG0491.1	Mon.	7luu	non-MO
A0A1L5PQA4_PSEPU	COG0644.1	Mon.	7ctq	non-MO
A0A1L6CE30_9EURO	2EAYU.1	Mon.	6k98	non-MO
A0A1L8D5Z7_BOTAT	KOG4087.1	Mon.	7m6c	non-MO
A0A1L9T9J3_9EURO	COG3509.1	Mon.	8iy8	non-MO
A0A1L9WG58_ASPA1	COG3693.1	Mon.	6q8m	non-MO
A0A1M2CSI6_ECOLX	COG0491.1	Mon.	6ogo	non-MO
A0A1M2V359_TRAPU	KOG0406.1	Hom.	6srb	non-MO
A0A1M4Y7D5_STRHI	COG2124.1	Mon.	6j86	MO
A0A1M5ABR5_STRHI	COG0318.1	Mon.	8pyy	non-MO
A0A1M5SPD1_FLAJO	COG2204.1	Hom.	8p6f	non-MO
A0A1M5Z711_BUTFI	COG4677.1	Mon.	8tms	non-MO
A0A1M6CK10_9FLAO	COG4198.2	Mon.	8jxz	non-MO
A0A1M6PD84_9BACT	COG0296.1	Hom.	8zqa	non-MO
A0A1M6XU10_9FLAO	COG2755.1	Mon.	7toj	non-MO
A0A1M6Y2K1_PSETH	COG0657.1	Hom.	6z68	MO
A0A1M7QNQ8_9BURK	COG0834.1	Hom.	8cq6	non-MO
A0A1M9A4M7_9MYCO	COG4552.1	Hom.	6rfy	non-MO
A0A1M9INC4_9MYCO	COG0336.1	Hom.	7rey	non-MO
A0A1N5UH46_9ARCH	COG2723.1	Mon.	8u7f	non-MO
A0A1N5W3X4_9ARCH	COG2723.1	Mon.	8u7g	non-MO
A0A1N6DK16_9GAMM	COG1850.1	Hom.	7t1c	non-MO
A0A1P6BP23_BRUMA	COG0125.1	Hom.	7fgq	non-MO
A0A1P6CBU1_BRUMA	COG0207.1	Mon.	7dp4	MO
A0A1P8FCM7_KLEPN	COG3203.2	Hom.	5o77	non-MO
A0A1P8JNE7_PREIN	2C341.1	Mon.	6r2h	non-MO
A0A1P8NWC2_MANIN	KOG0406.1	Hom.	5kej	non-MO
A0A1P8PEY0_LEPDE	COG0625.1	Hom.	7rka	MO
A0A1P8VKA0_9BACL	COG1472.1	Mon.	5wug	non-MO
A0A1Q3QTC5_9BACT	COG2234.1	Mon.	7d18	non-MO
A0A1Q5L7T0_9ACTN	COG4264.1	Hom.	7tgn	non-MO
A0A1Q9NLL0_9ARCH	COG1100.3	Mon.	8ouk	non-MO
A0A1R0MXM9_CHRVL	COG0161.1	Hom.	6snu	non-MO
A0A1R1AV52_PAELA	COG1917.2	Mon.	5onm	non-MO
A0A1R1C9D1_9BACL	COG1082.1	Hom.	7vpf	non-MO
A0A1R1S5L5_9ACTN	COG0452.1	Hom.	7cfu	MO
A0A1R2HMX1_SALEN	COG3926.1	Hom.	6v3z	non-MO
A0A1R3S1W7_ASPC5	KOG3178.1	Hom.	7wuy	non-MO
A0A1S2FVD8_ACIBA	COG1028.1	Hom.	6pzn	MO
A0A1S2VYK0_BIFLI	COG1653.2	Mon.	6hur	non-MO
A0A1S2ZE25_ERIEU	COG1100.1	Mon.	6t5u	MO
A0A1S3KNQ3_SALSA	COG0251.1	Hom.	6tcc	non-MO
A0A1S4A9U5_TOBAC	KOG1192.1	Mon.	8chd	non-MO
A0A1S4FIB3_AEDAE	COG0625.1	Hom.	7ebt	MO
A0A1S4NYD4_PSESP	COG0121.1	Mon.	5fyo	non-MO
A0A1S4NYE1_9BACL	COG3250.2	Mon.	5h9x	non-MO
A0A1S4NYE2_9BACL	COG3250.2	Mon.	5h9y	non-MO
A0A1S4NYE5_SERSF	COG0515.2	Mon.	5hnv	MO
A0A1S4NYE6_ECOLX	COG3470.1	Hom.	5i0x	non-MO
A0A1S4NYE7_ECOLX	COG3470.1	Hom.	5i0y	non-MO
A0A1S4NYE9_9EURO	2CN98.1	Mon.	5jvv	non-MO
A0A1S4NYF0_9MICO	COG0115.1	Hom.	5k3w	non-MO
A0A1S4NYF2_BRALA	2EV3P.1	Hom.	7z7o	non-MO
A0A1S4NYF8_PANVG	2C0PQ.1	Mon.	5twt	non-MO
A0A1S4NYF9_NAEFO	COG0105.1	Hom.	5u2i	non-MO
A0A1S5SJM8_9BACT	COG2723.1	Hom.	8j3m	non-MO
A0A1S6QFV5_9LACO	COG0454.1	Mon.	8osp	non-MO
A0A1S6YJF3_MALCI	2A1QU.1	Mon.	5x88	non-MO
A0A1S7IWI8_ACRDI	2EV3P.1	Hom.	6aa7	non-MO
A0A1S8KJG1_ENTFC	COG0624.1	Hom.	7uoi	non-MO
A0A1S8Y2S4_9ACTN	COG2084.1	Hom.	7osn	non-MO
A0A1S9DK56_ASPOZ	28UM2.1	Hom.	6ju4	non-MO
A0A1S9DRB1_ASPOZ	COG2730.1	Mon.	6la0	non-MO
A0A1S9DW10_ASPOZ	COG2303.1	Mon.	7vkf	non-MO
A0A1T3DDI2_9FLAO	COG0173.1	Hom.	6wom	non-MO
A0A1T3F4R2_ELIME	COG0215.1	Hom.	6ujd	non-MO
A0A1T3HI54_ELIME	COG0008.1	Mon.	6brl	MO
A0A1T3IZT7_9FLAO	29YR1.1	Mon.	6xd4	non-MO
A0A1T3V7R2_BACAN	COG1780.1	Mon.	2xod	non-MO
A0A1T4KK94_9ACTN	COG1073.1	Mon.	7qjo	non-MO
A0A1U7Q1U3_TALVE	COG2730.1	Mon.	5i6s	non-MO
A0A1U7Q1Z0_9AGAR	COG1404.2	Mon.	5mb4	non-MO
A0A1U7Q1Z6_9CHON	COG5210.1	Mon.	5tub	non-MO
A0A1U8L037_GOSHI	2CMX2.1	Mon.	7xc8	non-MO
A0A1U8Q028_GOSHI	COG0346.1	Hom.	7vq6	non-MO
A0A1U8YI81_KLEPN	COG2602.1	Hom.	6hb8	non-MO
A0A1U9WT24_APIGR	COG0656.1	Hom.	7s5f	non-MO
A0A1U9ZCB5_MANIN	COG0596.1	Mon.	8jy1	non-MO
A0A1V0QH64_9ACTN	COG0654.1	Mon.	6n04	non-MO
A0A1V0UEC8_STRVN	COG2124.1	Mon.	6a7j	MO
A0A1V1FXL2_APLKU	COG2723.1	Mon.	8in1	non-MO
A0A1V1VDL8_PHODP	COG0791.1	Mon.	6sqx	non-MO
A0A1V1W347_9ACTN	COG2141.1	Hom.	6lr1	non-MO
A0A1V2APZ1_RHIRD	COG2602.1	Mon.	6v6n	non-MO
A0A1V2Y0M0_9BURK	COG1028.1	Hom.	8dt1	MO
A0A1V3AA65_HELPX	COG1502.1	Hom.	6ehi	non-MO
A0A1V3WIE5_MYCKA	COG5592.1	Mon.	6q09	non-MO
A0A1V3XDT0_MYCKA	COG0623.1	Hom.	6udf	non-MO
A0A1V3Y2M1_LACGS	COG0057.1	Hom.	7www	MO
A0A1V8MYF4_VIBVL	2B0AA.1	Hom.	6i2v	non-MO
A0A1W0D7S2_9NEIS	COG2367.1	Mon.	8ehu	non-MO
A0A1W1Q5B1_KLEPN	COG0494.1	Hom.	6dt3	non-MO
A0A1W2VMW5_PSESP	COG0161.1	Hom.	5lh9	non-MO
A0A1W2VMZ8_NAEFO	COG1089.1	Mon.	5uzh	non-MO
A0A1W2VMZ9_NAEFO	COG5078.1	Hom.	5v0r	MO
A0A1W2VN00_9BACL	COG0745.1	Mon.	5wq0	non-MO
A0A1W5T2G9_9ACTN	COG0399.1	Hom.	8gyj	non-MO
A0A1W6AQA7_9MICO	COG3525.1	Hom.	7bwg	non-MO
A0A1W6I4R7_FAGTA	COG0695.1	Mon.	5gtx	non-MO
A0A1W6L588_9BURK	COG4188.3	Mon.	7dzu	non-MO
A0A1W6R556_9ACTN	COG0500.2	Hom.	9g0k	non-MO
A0A1W6R583_STRSQ	COG0500.2	Mon.	9fce	non-MO
A0A1W7GKH4_9ROSI	COG3424.1	Hom.	5wx4	non-MO
A0A1W7GKH6_9ROSI	COG3424.1	Hom.	5wx3	non-MO
A0A1X0P4R1_9TRYP	COG0031.1	Hom.	8b9w	MO
A0A1X0ZT96_PSEPU	COG1902.1	Hom.	5lnj	non-MO
A0A1X7D696_9HYPH	COG2141.1	Hom.	7oh2	non-MO
A0A1X8XLF1_9CORY	COG0506.1	Mon.	5ux5	MO
A0A1X8XLG1_9ROSI	COG3424.1	Hom.	5wx6	non-MO
A0A1X8XLG2_9ROSI	COG3424.1	Hom.	5wx7	non-MO
A0A1X9LWZ7_PSEFL	COG0112.1	Hom.	7k34	MO
A0A1X9T5X9_HALDH	COG1505.1	Mon.	6jci	non-MO
A0A1Y0K711_9NOST	COG1520.1	Mon.	7fh6	non-MO
A0A1Y0PY16_KLEPN	COG1995.1	Hom.	6e85	non-MO
A0A1Y0Q1M7_KLEPN	COG0623.1	Hom.	8jtp	non-MO
A0A1Y0Q4X2_KLEPN	COG0494.1	Mon.	7syc	non-MO
A0A1Y1BFV3_9ACTN	COG0367.1	Mon.	7ylz	non-MO
A0A1Y1BQV9_9BURK	COG1075.2	Mon.	7cof	non-MO
A0A1Y1CVU5_9FLAO	COG2273.1	Hom.	5wut	non-MO
A0A1Y1RQ53_9MICC	COG2124.1	Hom.	8d8p	MO
A0A1Y2P428_CAMJU	COG0768.1	Mon.	8yjx	non-MO
A0A1Y2TH07_9PEZI	28MC9.1	Mon.	7o2d	non-MO
A0A1Y3R144_9BACT	COG2152.1	Mon.	8v31	non-MO
A0A1Y4JW59_9BACE	COG3420.1	Mon.	7dmk	non-MO
A0A1Y6JJH6_PSEVI	COG3291.1	Mon.	6uaw	non-MO
A0A1Y6M6D7_KLEPN	COG2602.1	Hom.	6huh	non-MO
A0A1Z0YU24_VIBVM	COG0678.1	Hom.	5k2i	MO
A0A1Z0YU25_VIBVM	COG0678.1	Hom.	5k2j	MO
A0A1Z0YU85_NAEFO	COG1100.1	Mon.	5vcu	MO
A0A1Z0YU86_NAEFO	COG0756.1	Hom.	5vjy	non-MO
A0A1Z1F9L9_9SPHN	COG2755.1	Hom.	7c23	non-MO
A0A1Z1FG87_9SPHN	COG3664.2	Mon.	5z3k	non-MO
A0A1Z1SX23_PROMI	COG1075.2	Mon.	6jd9	non-MO
A0A1Z2RUD1_LIMFE	COG0366.2	Hom.	7dt1	non-MO
A0A202B6V5_CHRVL	COG1764.1	Hom.	6ebc	non-MO
A0A218P4J1_THECE	COG1458.1	Hom.	7e8j	non-MO
A0A218QMM7_9CYAN	COG5524.1	Hom.	6lm1	non-MO
A0A218ZZ45_9PSED	COG1513.1	Hom.	7o74	non-MO
A0A219C8F5_ACIBA	COG1028.1	Hom.	6uut	MO
A0A219CD23_ACIBA	COG0526.3	Mon.	7ysi	MO
A0A220UGT4_9GAMM	COG2375.1	Hom.	8c4l	non-MO
A0A222A2P4_ACIBA	COG1376.1	Mon.	8da2	non-MO
A0A222F232_9HYPH	COG0491.1	Hom.	7y7u	non-MO
A0A222NYA8_9GAMM	COG0654.1	Mon.	8twg	non-MO
A0A223A5J4_ECOLX	COG2367.1	Mon.	6sp6	non-MO
A0A223KLJ1_9BACI	COG0431.1	Hom.	7f76	non-MO
A0A223MA21_MESHO	COG0148.1	Hom.	6j36	MO
A0A224AU14_STRAR	COG2124.1	Mon.	8spc	MO
A0A225DNX9_9BACT	COG2234.1	Mon.	7d1b	non-MO
A0A229FJD3_STREE	COG1695.1	Hom.	5zqh	non-MO
A0A229LVN5_STAAU	28NYH.1	Hom.	7rzb	non-MO
A0A239S009_OREMO	KOG1422.1	Mon.	5y7i	non-MO
A0A242MJ43_CABSO	COG0627.1	Hom.	8ilj	MO
A0A246BSD0_9DEIO	COG0394.1	Hom.	8p6m	non-MO
A0A247D6V8_LACPA	COG4565.1	Hom.	5lwk	non-MO
A0A247D6Y4_NEOFR	COG3664.2	Mon.	5u22	non-MO
A0A249JQG5_BRELA	2EM13.1	Mon.	7ml9	non-MO
A0A250J6H4_9BACT	COG1657.2	Mon.	8pak	non-MO
A0A256XQM7_THEX4	COG2723.1	Hom.	7f1n	non-MO
A0A266CBU5_STAAU	COG0618.1	Hom.	8iu7	non-MO
A0A267GXB9_9PLAT	KOG3946.1	Mon.	7d17	non-MO
A0A286D6Z1_9GAMM	COG1228.1	Hom.	8yag	non-MO
A0A286FIB6_9BACT	COG4225.2	Mon.	8khv	non-MO
A0A286S0G7_MORMO	COG0491.1	Mon.	6l3s	non-MO
A0A286SBY7_STRST	COG2124.1	Mon.	6m4p	MO
A0A288DKP7_9BACT	COG0149.1	Hom.	7rgc	MO
A0A289QH46_BACSC	COG1819.1	Mon.	7vlb	non-MO
A0A290WZ30_9BURK	COG2072.2	Hom.	8acs	non-MO
A0A290YXM6_9ACTN	COG2124.1	Mon.	6kfw	MO
A0A290ZVI6_9RHOO	COG2856.1	Mon.	7t5t	non-MO
A0A292DHH8_STALU	COG4412.1	Mon.	7bb9	non-MO
A0A292GEP7_NEMME	KOG1192.1	Mon.	8i8z	non-MO
A0A292GKJ7_MANIN	KOG2619.1	Hom.	7yro	non-MO
A0A2A2MA06_9GAMM	COG0191.1	Hom.	8q5a	MO
A0A2A5JFC0_RHOSG	COG1680.1	Mon.	7y3z	non-MO
A0A2A5L2J1_LACRH	COG3250.1	Hom.	6eca	non-MO
A0A2A5MQ98_9ENTR	COG2141.1	Hom.	8k74	non-MO
A0A2C9ZNI9_9ACTN	COG0702.2	Mon.	8r2j	non-MO
A0A2D0TC52_ARTAL	29YJ1.1	Hom.	5krp	non-MO
A0A2D0TC86_9STAP	COG4508.1	Hom.	5myd	non-MO
A0A2D0TC88_STAAU	COG4508.1	Hom.	5myi	non-MO
A0A2D0TCC8_BACUN	COG3250.1	Mon.	5t99	non-MO
A0A2D0TCC9_BACUN	COG3250.1	Mon.	5t9a	non-MO
A0A2D0TCG5_ACTVE	COG0824.1	Hom.	5vpj	non-MO
A0A2D0TCG6_NAEFO	COG0588.1	Hom.	5vve	MO
A0A2D0TCI5_CAMSA	COG0534.1	Mon.	5xjj	non-MO
A0A2D0TCJ6_TALTH	KOG1879.1	Mon.	5h18	non-MO
A0A2D0TCJ8_NAEFO	KOG3330.1	Hom.	6aq3	non-MO
A0A2D0TCK0_NAEFO	COG0451.1	Hom.	6aqz	non-MO
A0A2D2CY72_METTR	COG1858.1	Mon.	6e1c	non-MO
A0A2D3E317_9ACTN	COG1680.1	Mon.	8fek	non-MO
A0A2G5I2X5_CERBT	COG1028.1	Hom.	7yb2	MO
A0A2G6ZQ46_9BURK	COG0300.1	Hom.	6ze0	non-MO
A0A2H0ZD48_CANAR	COG0191.1	Hom.	7rgn	MO
A0A2H0ZDA4_CANAR	COG0175.1	Mon.	7rge	MO
A0A2H0ZMH9_CANAR	COG0059.1	Hom.	7toc	MO
A0A2H0ZNV2_CANAR	COG0722.1	Hom.	7reu	non-MO
A0A2H0ZWN3_CANAR	COG0722.1	Hom.	6u8j	non-MO
A0A2H1A4Z6_CANAR	COG0545.1	Hom.	6vsi	non-MO
A0A2H1A6V9_CANAR	COG0527.1	Hom.	7m92	non-MO
A0A2H1VI03_SPOFR	COG4284.1	Mon.	8yp3	non-MO
A0A2H2ZFD4_TRIPA	28P14.1	Mon.	7nde	non-MO
A0A2H3G048_FUSOX	2CMC3.1	Mon.	8bhh	non-MO
A0A2H4A2Q2_9APHY	COG2132.1	Hom.	5nq9	non-MO
A0A2H4A2U9_NAEFO	COG2124.1	Mon.	7rkt	MO
A0A2H4A2Y5_9DEIN	COG1404.1	Mon.	5wsl	MO
A0A2H4A2Z3_BIFAN	COG1874.1	Hom.	5xb7	non-MO
A0A2H4A311_9BASI	COG0596.1	Hom.	5yhp	non-MO
A0A2H4A315_NAEFO	COG0545.1	Mon.	6mke	non-MO
A0A2H4PMI3_MAIZE	COG1012.1	Hom.	6d97	MO
A0A2H4PPJ8_ACIBA	COG1680.1	Mon.	8fqp	non-MO
A0A2H4T920_STRTU	COG2175.1	Hom.	6l86	non-MO
A0A2H4TGG5_9BACT	COG0726.1	Mon.	7l1w	non-MO
A0A2H4Z949_9BACT	COG1683.1	Mon.	6z96	non-MO
A0A2H5BN17_TALPI	2CNBD.1	Hom.	6f1j	non-MO
A0A2H5Z9R5_UNCXX	COG4188.4	Mon.	7eoa	non-MO
A0A2I0LZR8_COLLI	COG0415.1	Mon.	6pu0	non-MO
A0A2I4PGZ0_RHIRD	COG2723.1	Hom.	6rjm	non-MO
A0A2I5TIN5_SERS3	COG1262.1	Mon.	5aoh	non-MO
A0A2I9D0D5_9DEIO	COG2303.1	Mon.	8qve	non-MO
A0A2K0XCZ3_9BACT	COG0673.1	Hom.	8hp0	non-MO
A0A2K1ICJ7_PHYPA	COG1012.1	Hom.	8of1	MO
A0A2K1JP57_PHYPA	COG0277.1	Mon.	6eo4	non-MO
A0A2K1KKM6_PHYPA	COG0454.1	Hom.	7zkt	non-MO
A0A2K2AMS7_POPTR	KOG4735.1	Hom.	8d3z	non-MO
A0A2K3D6R4_CHLRE	COG1062.1	Hom.	7aas	non-MO
A0A2K6TQH4_SAIBB	KOG3587.1	Mon.	7cya	MO
A0A2K8JN75_9BACT	COG0657.1	Hom.	6sya	MO
A0A2K8JQ66_9BACT	COG1680.1	Hom.	7pu6	non-MO
A0A2K8SJT8_9NOSO	COG3631.1	Hom.	7yth	non-MO
A0A2K8SVQ4_9NOSO	COG3631.1	Mon.	7ytf	non-MO
A0A2K9UV39_9BACI	COG0657.1	Hom.	7b4q	MO
A0A2L0VUJ4_9SPHN	COG0778.1	Hom.	7dp0	non-MO
A0A2L1TND5_9BACL	COG1670.3	Mon.	7b3a	non-MO
A0A2M8K1U8_9GAMM	COG2723.1	Mon.	8puo	non-MO
A0A2N0AXP5_9LEPT	COG0317.1	Hom.	7qoe	non-MO
A0A2N2LHX4_9CHLR	COG0028.1	Hom.	8vzk	non-MO
A0A2N5LLK3_9GAMM	COG0251.1	Hom.	6l8p	non-MO
A0A2N5PVZ8_MEDGN	COG3250.1	Hom.	6ec6	non-MO
A0A2N8RKH1_STUST	COG1477.1	Mon.	5mgy	non-MO
A0A2P0QGK5_PSESF	COG1403.1	Hom.	8fmf	non-MO
A0A2P1CXZ6_9CAEN	KOG3425.1	Hom.	7xq3	non-MO
A0A2P1N6U9_THETI	COG2863.1	Mon.	5ze8	non-MO
A0A2P5JFB2_STAPS	COG0614.1	Mon.	5fly	non-MO
A0A2R2JFH0_THEDO	28MU0.1	Mon.	5msz	non-MO
A0A2R2JFJ4_9CARY	KOG1192.1	Mon.	6su6	non-MO
A0A2R2JFU5_9TELE	COG0563.1	Mon.	5ycb	non-MO
A0A2R2JFU6_9TELE	COG0563.1	Mon.	5x6l	non-MO
A0A2R2JFW8_PENCY	COG1404.1	Mon.	5z6o	MO
A0A2R2JFX6_NAEFO	COG5044.1	Hom.	6c87	non-MO
A0A2R2W8Z3_9MICO	COG2897.1	Hom.	8k55	non-MO
A0A2S0ETM3_ACTPL	COG0438.1	Mon.	8qoy	non-MO
A0A2S1GUX0_9BACT	COG2267.2	Mon.	7c4d	non-MO
A0A2S1JZI9_9ACTN	COG0654.1	Mon.	8rqh	non-MO
A0A2S5LZS0_9PROT	COG2199.1	Hom.	8c05	non-MO
A0A2S8XV37_9PSED	COG0161.1	Hom.	6s54	non-MO
A0A2S9PBT6_YERPE	COG0304.1	Hom.	4r8e	non-MO
A0A2S9PCG6_YERPE	COG2224.1	Hom.	3lg3	non-MO
A0A2S9PFA1_YERPE	COG1651.4	Hom.	4npb	non-MO
A0A2S9PFE9_YERPE	COG0006.1	Hom.	4pv4	non-MO
A0A2S9PLG4_YERPE	COG0294.1	Hom.	3tyz	non-MO
A0A2S9XZH0_9BACT	COG2141.1	Hom.	8cbb	non-MO
A0A2T0T269_9PSEU	COG1912.1	Hom.	7xto	non-MO
A0A2T1AE85_9RHOB	COG3367.1	Mon.	7xrj	non-MO
A0A2T3HKC0_9SPHI	COG3119.1	Hom.	7stt	non-MO
A0A2T4AR08_TRIHA	COG2723.1	Mon.	6efu	non-MO
A0A2T4BZZ5_TRILO	2CXGK.1	Mon.	8yji	non-MO
A0A2U1QAU9_ARTAN	COG3588.1	Hom.	7efs	MO
A0A2U2GUN8_YERPE	COG1762.1	Hom.	3oxp	non-MO
A0A2U2GWH2_YERPE	28NJF.1	Mon.	5tf3	non-MO
A0A2U2GZI4_YERPE	COG0664.1	Hom.	6dt4	non-MO
A0A2U2GZL1_YERPE	COG0625.1	Hom.	1yy7	MO
A0A2U2H063_YERPE	COG1741.1	Mon.	7tg5	non-MO
A0A2U2H0K6_YERPE	COG0304.1	Hom.	3oyt	non-MO
A0A2U2H2N4_YERPE	2CK8J.1	Hom.	4rgk	non-MO
A0A2U2H3H7_YERPE	COG1045.1	Hom.	3gvd	non-MO
A0A2U2H3Y1_YERPE	COG1437.1	Hom.	2fjt	non-MO
A0A2U2XNT2_PSEAI	COG2128.1	Mon.	7xw1	non-MO
A0A2U3TEK9_UNCAC	2C9N8.1	Hom.	8is2	non-MO
A0A2U8EHQ1_9BACI	COG2723.1	Mon.	8ht0	non-MO
A0A2U8UYM6_9BACT	COG1234.1	Hom.	7wi1	non-MO
A0A2U8XQ45_STRHE	COG0596.2	Mon.	6xfo	non-MO
A0A2U8XQU6_OROMI	COG0596.1	Hom.	7uoc	non-MO
A0A2U9PYL8_MYCSE	COG0294.1	Mon.	6omz	non-MO
A0A2V1NMV1_9ACTN	COG4529.1	Mon.	8cp2	non-MO
A0A2V2VRR6_TRYCR	2BVEP.1	Mon.	6o7y	non-MO
A0A2V2XLH9_TRYCR	COG0039.1	Hom.	7qoz	MO
A0A2V4NVF4_VIBCL	COG3046.1	Mon.	7ykn	non-MO
A0A2W0F5X5_PSEJE	COG0161.1	Hom.	7b4j	non-MO
A0A2W0LW10_KLEPN	COG1609.1	Hom.	6ndi	non-MO
A0A2W4LV58_9PSEU	COG1210.1	Hom.	8b6d	non-MO
A0A2X3M8B0_ECOLX	COG3547.1	Hom.	8wt9	non-MO
A0A2Z4BUZ1_PSEAI	COG1680.1	Mon.	6i30	non-MO
A0A2Z4G9P0_9BACT	COG2755.1	Hom.	7ddy	non-MO
A0A2Z4HIN9_9EURO	COG3345.1	Hom.	6jhp	non-MO
A0A2Z5PF12_METMI	COG2221.1	Hom.	7npa	non-MO
A0A2Z5WH92_BACSP	COG0366.1	Mon.	8ibk	non-MO
A0A2Z6DSM4_ANTPS	2E7BB.1	Mon.	7bwx	non-MO
A0A2Z6I6U9_SHESP	COG3909.1	Hom.	8h28	non-MO
A0A315GY36_SALET	COG3443.1	Hom.	4aw8	non-MO
A0A315XEK8_9CHLR	COG0028.1	Hom.	8vzj	non-MO
A0A316WTJ0_9FLAO	COG0654.1	Mon.	8er0	non-MO
A0A318BC23_9CAUL	COG0161.1	Hom.	7ypn	non-MO
A0A328CVN3_9ASTE	COG0149.1	Hom.	7v03	MO
A0A332H2K8_KLEPN	COG1028.1	Hom.	7tzp	MO
A0A332QZQ2_KLEPN	COG0363.1	Hom.	6nbg	non-MO
A0A332Z023_KLEPN	COG0841.1	Hom.	8p1i	non-MO
A0A334FGR6_ACIBA	COG0110.2	Hom.	7txp	non-MO
A0A344X7M2_ENTCL	COG0491.1	Mon.	6op6	non-MO
A0A346A6C4_SIRGR	KOG1192.1	Hom.	7bv3	non-MO
A0A346MYW6_9GAMM	COG0412.1	Hom.	7jiz	non-MO
A0A346RP16_STRCX	COG5485.1	Hom.	8kaa	non-MO
A0A348A8R7_BACAN	COG2340.1	Mon.	4ifa	non-MO
A0A348AAL1_BACAN	COG0057.1	Hom.	4dib	MO
A0A348ACF3_BACAN	COG0381.1	Hom.	3beo	non-MO
A0A367K070_RHIAZ	COG0241.1	Mon.	9d8a	non-MO
A0A368UNN3_MARNT	COG2124.1	Mon.	8hge	MO
A0A369R1N0_9RHOB	COG0174.1	Hom.	7cqw	MO
A0A369Z2V2_HAEPA	2AIMU.1	Mon.	8glo	non-MO
A0A371E4L6_MUCPR	28Q3W.1	Mon.	6jbp	non-MO
A0A377KDY3_ECOLX	COG1680.1	Mon.	8ttp	non-MO
A0A378KFD4_LEGPN	COG3240.1	Mon.	8a25	non-MO
A0A379CIH2_9FIRM	COG2759.1	Hom.	7xzo	non-MO
A0A379F6K8_PROVU	COG3804.2	Hom.	8i78	non-MO
A0A380DQV1_STAAU	COG2124.1	Mon.	7pq1	MO
A0A380PV03_YERFR	COG0385.1	Mon.	6lgv	non-MO
A0A380YRY7_BACFN	COG1917.3	Hom.	3cew	non-MO
A0A380YV80_BACFN	COG0521.2	Mon.	3ejn	non-MO
A0A380YY03_BACFN	COG0793.1	Mon.	3k50	non-MO
A0A380Z821_9BACE	COG1917.3	Hom.	7zyb	non-MO
A0A381D6S6_BACFN	COG1609.1	Hom.	3gbv	non-MO
A0A384E0N4_HOMNE	COG0015.1	Hom.	5nx9	non-MO
A0A384E0U0_THECK	COG3291.2	Mon.	5u0h	non-MO
A0A384E0U3_THECK	COG3291.2	Mon.	5u2o	non-MO
A0A384E106_XANOO	COG5297.1	Mon.	5xyh	non-MO
A0A384E113_9ROSI	COG5206.1	Hom.	5zbi	MO
A0A384E115_9BASI	COG0288.1	Hom.	5ztp	non-MO
A0A384E125_CLOBO	2BVBK.1	Hom.	6bvd	non-MO
A0A384E132_9MAGN	COG3424.1	Hom.	6op5	non-MO
A0A384E133_9MAGN	COG3424.1	Hom.	6cqb	non-MO
A0A384E135_NAEFO	COG0500.2	Hom.	6cu5	non-MO
A0A384E136_NAEFO	2CMHA.1	Mon.	6da0	non-MO
A0A384E144_PLADU	KOG3575.1	Hom.	6eu9	MO
A0A384E145_TRAVE	KOG0406.1	Hom.	6f43	non-MO
A0A384E148_NICBE	KOG2366.1	Mon.	6f4c	non-MO
A0A384E158_TRAVE	KOG0406.1	Hom.	6f70	non-MO
A0A384K246_BOTFB	COG1902.1	Hom.	7blf	non-MO
A0A384K8I9_SHIFL	COG3753.1	Mon.	1z67	non-MO
A0A384KDK1_BACAN	COG1028.1	Hom.	3t4x	MO
A0A384KJX3_PLAKH	COG0500.5	Hom.	4iv8	non-MO
A0A385L3H2_9PSEU	COG2124.1	Mon.	8f91	MO
A0A385MEG6_9ROSI	COG3424.1	Hom.	7ffc	non-MO
A0A385Z7H9_CALGI	KOG1192.1	Mon.	7w0k	non-MO
A0A386YIZ1_ECOLX	COG2602.1	Hom.	6skq	non-MO
A0A395V874_9FIRM	COG3250.1	Hom.	7kgz	non-MO
A0A395V8I7_9FIRM	COG3250.1	Hom.	8get	non-MO
A0A399DY85_9DEIN	COG2730.1	Mon.	7vt4	non-MO
A0A399FZ67_9ACTN	COG2837.2	Hom.	8ck9	non-MO
A0A3A0FWV3_UNCPS	2DBF0.1	Mon.	7c83	non-MO
A0A3A1PTD6_VIBHA	2AIMU.1	Mon.	8gm3	non-MO
A0A3A4VWA2_9GAMM	2FB1R.1	Hom.	7our	non-MO
A0A3A5LTU8_STAAU	COG1038.1	Hom.	8gk8	MO
A0A3A6V665_LEGPN	COG2602.1	Mon.	6whl	non-MO
A0A3B3I7P0_ORYLA	COG2351.1	Hom.	7kcn	non-MO
A0A3B6DKZ2_WHEAT	28MAP.1	Mon.	7dtp	non-MO
A0A3B6LNA8_WHEAT	COG0166.1	Hom.	7e76	MO
A0A3B6UEE9_AMYS7	COG2124.1	Mon.	5omr	MO
A0A3B6UEK8_9MICO	COG2141.1	Hom.	5w48	non-MO
A0A3B6UEP6_9BACT	COG3291.3	Mon.	5xnr	non-MO
A0A3B6UEQ2_RHIMI	COG3325.3	Mon.	5yuq	non-MO
A0A3B6UEQ6_EISFE	2CXMC.1	Mon.	5y6t	non-MO
A0A3B6UER2_9BACL	COG0289.1	Hom.	5z2e	non-MO
A0A3B6UES8_9ASCO	COG3474.1	Mon.	6c4w	MO
A0A3B6UET4_MANSE	COG4826.1	Mon.	6cj7	non-MO
A0A3B6UEU0_9ACTN	COG0451.1	Hom.	6nd7	non-MO
A0A3B6UEU1_9ACTN	COG3631.3	Mon.	6d34	non-MO
A0A3B6UEW8_9BACL	COG1404.1	Hom.	6f9m	MO
A0A3B8MYE1_THESB	COG1732.1	Mon.	6v1r	non-MO
A0A3C0KFZ6_9BURK	COG2124.1	Mon.	8fbc	MO
A0A3C0TX30_9PROT	COG0028.1	Hom.	8vzb	non-MO
A0A3D0LE54_9FIRM	COG0500.3	Hom.	6uak	non-MO
A0A3E2E808_SERMA	COG0454.1	Hom.	8heh	non-MO
A0A3E2EMR4_SERMA	COG1513.1	Hom.	8c7e	non-MO
A0A3E2MWC7_MYCMR	COG1960.1	Hom.	7szv	non-MO
A0A3E4SF67_9BACT	COG1327.1	Hom.	8p2c	non-MO
A0A3E5GM45_9BACE	COG3033.1	Hom.	8sbg	non-MO
A0A3F2YLU5_9APHY	COG2132.1	Mon.	5z1x	non-MO
A0A3F2YLV2_MUSGR	COG5126.1	Mon.	5zh6	MO
A0A3F2YLV4_9BURK	COG2193.1	Hom.	5zur	non-MO
A0A3F2YLV5_9NOCA	COG0346.1	Hom.	6a52	non-MO
A0A3F2YLV6_9COLE	COG0318.1	Mon.	6aaa	non-MO
A0A3F2YLZ0_ACRMI	COG0057.1	Hom.	6px2	MO
A0A3F2YM16_9BACL	COG5297.2	Mon.	6fhj	non-MO
A0A3F2YM27_TRAVE	COG0435.1	Hom.	6gca	non-MO
A0A3F2YM29_TRAVE	COG0435.1	Hom.	6hta	non-MO
A0A3F2YM30_9PSEU	COG3440.1	Hom.	6ghs	non-MO
A0A3F2YM31_EMENI	COG2819.1	Hom.	6gun	non-MO
A0A3F3RXI7_ASPNG	KOG2182.1	Mon.	8b57	non-MO
A0A3G2C3I4_9EURO	2EAYU.1	Mon.	7p1z	non-MO
A0A3G3BTG1_LARCR	2EKCK.1	Mon.	7wz5	non-MO
A0A3G3IHP7_9ARCH	arCOG00413.1	Hom.	8dqg	non-MO
A0A3G4RHU4_9PEZI	COG4124.1	Mon.	6hpf	non-MO
A0A3G5BRZ6_PERPY	COG3613.1	Hom.	6evs	non-MO
A0A3G6ZHU4_SPHSX	COG3664.2	Hom.	8i0x	non-MO
A0A3G8GC37_LATSA	COG0318.1	Mon.	6qjz	non-MO
A0A3L6SKP5_PANMI	2C0PQ.1	Mon.	7dlh	non-MO
A0A3L7D5Q2_GEOSE	COG0823.1	Hom.	8wt1	non-MO
A0A3L8ACH3_9BACE	COG4409.1	Mon.	7mhu	non-MO
A0A3N4B0Q2_YERPE	COG0252.1	Hom.	7r69	MO
A0A3N4B564_YERPE	COG0251.1	Hom.	5v4d	non-MO
A0A3N4B738_YERPE	COG1210.1	Hom.	6mnu	non-MO
A0A3N4BCC7_YERPE	COG1946.2	Hom.	4qfw	non-MO
A0A3N4BLI0_YERPE	COG0262.1	Mon.	3q1h	MO
A0A3N6GWZ7_9ACTN	COG0778.1	Hom.	7vqk	non-MO
A0A3N9UCW8_9BACI	COG0334.1	Hom.	8i83	MO
A0A3P1TYX8_BACAN	COG0726.2	Mon.	6go1	non-MO
A0A3P1U8K3_BACAN	COG0517.1	Hom.	3lqn	non-MO
A0A3P1UCA6_BACAN	COG2746.1	Hom.	3kzl	non-MO
A0A3P8MUS3_9BACL	COG0366.1	Mon.	6gxv	non-MO
A0A3Q0KFL1_SCHMA	COG0695.1	Hom.	7npx	non-MO
A0A3Q0KJ63_SCHMA	COG0123.1	Mon.	7zw7	non-MO
A0A3Q0KSG2_SCHMA	COG3338.1	Hom.	7o48	non-MO
A0A3Q0KYH6_VIBVU	COG0110.2	Hom.	6pu9	non-MO
A0A3Q0L063_VIBVU	COG3915.1	Mon.	7kom	non-MO
A0A3Q0L1E1_VIBVU	COG0567.1	Hom.	6km9	non-MO
A0A3Q0L3P3_VIBVU	COG1406.1	Hom.	6vpw	non-MO
A0A3Q7HTY9_SOLLC	28PE0.1	Hom.	7z1p	non-MO
A0A3Q9WWX8_UNCXX	COG0673.1	Hom.	7xre	non-MO
A0A3R7J519_9ACTN	COG0667.2	Hom.	8xr4	non-MO
A0A3S5H5N2_LEIDO	COG0652.1	Mon.	4s1j	non-MO
A0A3S5H7Y1_LEIDO	COG1028.1	Hom.	8b5u	MO
A0A3S5Y3Q1_RHOH1	COG2730.1	Mon.	6jyz	non-MO
A0A3S7WR45_LEIDO	KOG0660.1	Hom.	4o2z	MO
A0A3S7X0F5_LEIDO	COG0524.1	Hom.	6a8a	non-MO
A0A3S7X3C0_LEIDO	COG2240.1	Hom.	6k91	non-MO
A0A3S9HEG3_9LACT	COG0366.1	Mon.	7qqj	non-MO
A0A3T0V9Y5_ECOLX	COG0654.1	Mon.	7epw	non-MO
A0A3T1D3V8_9BACL	COG1572.1	Mon.	8k2g	non-MO
A0A3T2BSC5_LISMN	COG0276.1	Mon.	8omm	non-MO
A0A3Z9IF87_CAMJU	COG2859.1	Mon.	7c50	non-MO
A0A401AAP7_LISMN	COG1216.1	Hom.	8bz6	non-MO
A0A410UCT3_PHYCP	COG2820.1	Hom.	6k5g	non-MO
A0A411LJN5_SPHPI	COG5524.1	Hom.	8anq	non-MO
A0A418T8G4_9RHOB	COG3684.1	Hom.	8tnf	non-MO
A0A422MHI3_LACPA	COG3669.1	Hom.	6o1c	non-MO
A0A423U5Z1_PENVA	COG0207.1	Hom.	6k7s	MO
A0A426W059_9BACT	COG1237.1	Hom.	7dck	non-MO
A0A437Q8X1_9GAMM	COG2008.1	Hom.	7yvr	non-MO
A0A437SL45_BACTU	COG1670.2	Hom.	6vfm	non-MO
A0A443VNT1_RAOPL	COG2407.1	Hom.	6k1f	non-MO
A0A451EJQ8_LEIDO	COG0604.1	Mon.	8j6e	MO
A0A452CSL6_9HYME	COG5479.1	Mon.	5xz4	non-MO
A0A452CSM2_POERE	COG0563.1	Mon.	5ycd	non-MO
A0A452CSM4_9CHLO	COG2723.1	Mon.	5yj7	non-MO
A0A452CSM5_CAPAN	2BZUX.1	Mon.	5yjs	non-MO
A0A452CSN9_VIBVU	COG2931.3	Mon.	6a7h	non-MO
A0A452CSP0_VIBVU	COG2931.3	Mon.	6a8j	non-MO
A0A452CSP2_9BACL	COG3458.1	Hom.	6agq	non-MO
A0A452CSQ0_NANGA	COG4122.1	Mon.	6aw4	non-MO
A0A452CSQ2_NANGA	COG4122.1	Mon.	6aw6	non-MO
A0A452CSU8_9NOSO	COG2942.1	Hom.	6f04	non-MO
A0A452CSW8_METTL	COG0426.1	Hom.	6zlf	non-MO
A0A452CSY5_TRAVE	KOG0406.1	Hom.	6gib	non-MO
A0A452F7K4_CAPHI	290J4.1	Mon.	6hn1	non-MO
A0A454A0X5_ECOL5	COG1609.1	Hom.	7doa	non-MO
A0A454GEH4_AERHY	COG0466.1	Hom.	6grj	non-MO
A0A454WD44_9ACTN	COG3208.1	Mon.	6vap	non-MO
A0A481S8L7_9ACTN	2B4BH.1	Mon.	7sfp	non-MO
A0A482AQV3_SCUBA	KOG1192.1	Mon.	8i0d	non-MO
A0A482G4C5_9BACL	COG3325.3	Hom.	6inx	non-MO
A0A482LWB1_OSTFU	COG3325.3	Mon.	6jm7	non-MO
A0A493R6T1_9BACL	COG4733.2	Mon.	6f2p	non-MO
A0A493R6X2_9ASTE	KOG4701.1	Mon.	6idn	non-MO
A0A494V3J7_9ACTN	COG3208.1	Mon.	7e3z	non-MO
A0A497NK85_9ARCH	COG1073.3	Mon.	8b4u	non-MO
A0A4M6CQT5_STREE	COG1737.1	Hom.	8txl	non-MO
A0A4P1LYB6_PSICU	COG0076.2	Hom.	6ebn	non-MO
A0A4P1LYG1_VIRPA	COG0161.1	Hom.	6fyq	non-MO
A0A4P1LYH5_9SPHN	COG2755.1	Mon.	7c2a	non-MO
A0A4P1LYH6_9SPHN	COG2755.1	Mon.	7c2c	non-MO
A0A4P1LYH7_9SPHN	COG2755.1	Mon.	7c2d	non-MO
A0A4P1LYH8_PHYCP	KOG3710.1	Mon.	6iuq	non-MO
A0A4P1LYI6_PANAN	COG0223.1	Hom.	6nbp	non-MO
A0A4P1LYI7_KLEPN	COG2367.1	Mon.	6nfd	non-MO
A0A4P7N8E2_PYROR	COG0545.1	Hom.	8z28	non-MO
A0A4P8ESF9_BACSP	COG3693.1	Mon.	7d88	non-MO
A0A4Q4GPX4_ACIBA	COG1846.1	Hom.	7el2	non-MO
A0A4Q4UBE4_9PEZI	COG0596.1	Hom.	6l7m	non-MO
A0A4R2M5S2_RUBGE	COG3470.1	Hom.	7r4u	non-MO
A0A4R3LQ44_9BURK	COG0129.1	Hom.	8ej0	non-MO
A0A4S2B4D9_9BACE	COG4409.1	Hom.	6mrv	non-MO
A0A4S7G0W1_KLEPN	COG0803.1	Mon.	8svc	non-MO
A0A4U7IGH6_STRPY	COG1713.1	Hom.	8wmy	non-MO
A0A4V1YUP8_9BACE	COG4225.2	Mon.	8khw	non-MO
A0A4V8GZK8_9BURK	COG0346.1	Hom.	5znh	non-MO
A0A4V8GZK9_9FIRM	COG3291.3	Mon.	5zqi	non-MO
A0A4V8GZL3_VIBVM	COG2130.1	Hom.	5zxn	non-MO
A0A4V8GZL4_VIBVM	COG2130.1	Mon.	5zxu	non-MO
A0A4V8GZQ8_9FIRM	COG2730.3	Mon.	6d5c	non-MO
A0A4V8GZQ9_9FIRM	COG2374.1	Mon.	6d5d	non-MO
A0A4V8GZR7_ELIME	COG1746.1	Mon.	6e0o	non-MO
A0A4V8GZV8_9BIFI	COG1653.2	Mon.	6fuv	non-MO
A0A4V8GZW5_9MICC	COG0369.1	Mon.	6g71	non-MO
A0A4V8GZY0_METTL	COG1257.1	Hom.	6hr8	non-MO
A0A4V8GZY6_BIFAN	COG1653.2	Mon.	6i5r	non-MO
A0A4V8GZY7_BIFAN	COG1653.2	Mon.	6i5v	non-MO
A0A4V8GZY8_9BIFI	COG1653.2	Mon.	6i5w	non-MO
A0A4V8GZZ0_BACPU	COG3507.1	Hom.	6ife	non-MO
A0A4V8GZZ1_9BACL	COG2204.1	Mon.	6ifh	non-MO
A0A4V8H014_9BACL	COG2115.1	Hom.	6int	non-MO
A0A4V8H018_TALPI	COG5520.1	Mon.	6iuj	non-MO
A0A4V8H034_NAEFO	COG0442.1	Hom.	6nab	non-MO
A0A4V8H037_9RHOB	COG1680.1	Hom.	6njk	non-MO
A0A4V8H039_NAEFO	COG0057.1	Hom.	6nlx	MO
A0A4V8H044_PSEOX	COG3325.4	Mon.	6nzs	non-MO
A0A4V8H045_9BASI	COG1017.1	Mon.	6o0a	non-MO
A0A4W2CHS8_BOBOX	COG2272.1	Hom.	7n4y	non-MO
A0A4Y1VMZ7_BACUN	COG3119.1	Mon.	7lj2	non-MO
A0A4Y1WAP5_BACAN	COG3751.1	Hom.	5v7y	non-MO
A0A4Y1WDA8_BACAN	28I8P.1	Hom.	3c5p	non-MO
A0A4Y1YS11_9CHLR	COG5297.1	Mon.	6k55	non-MO
A0A4Y3NDN0_PAEAU	COG2378.1	Mon.	6sj9	non-MO
A0A4Y5JTU1_KLEPN	COG2367.1	Mon.	8tjm	non-MO
A0A4Y5QR90_9MAGN	COG0451.1	Hom.	6nbr	non-MO
A0A4Y5R032_SALBB	KOG0406.1	Mon.	7dw2	non-MO
A0A4Y5R087_SALBB	KOG0406.1	Mon.	7dwd	non-MO
A0A4Y5RXX8_9MAGN	KOG1192.1	Mon.	6jtd	non-MO
A0A4Z1DIH6_STRGP	COG1309.2	Hom.	7eqf	non-MO
A0A509AR49_PLABA	KOG0836.1	Hom.	7a0h	non-MO
A0A509GUM5_9BURK	COG0346.1	Hom.	5zsz	non-MO
A0A509GV09_9ROSI	COG5206.1	Hom.	6idv	MO
A0A509J8D5_PSEAI	COG0626.1	Hom.	7ba4	non-MO
A0A520KTT2_METT2	COG1028.1	Hom.	7x5j	MO
A0A535FEC2_UNCCH	COG0365.1	Hom.	8rpl	non-MO
A0A540VG95_9CHLR	COG2159.1	Hom.	8sm6	non-MO
A0A545BBS8_9MICC	COG1028.1	Hom.	6qhe	MO
A0A554HE32_PSEAI	COG1028.1	Hom.	7djs	MO
A0A559KX76_FUSOX	COG2110.1	Mon.	8rsn	non-MO
A0A562MSV3_9SPHI	COG1028.1	Hom.	8y83	MO
A0A5A4PXR6_STREX	COG1562.1	Hom.	7vwt	non-MO
A0A5A4WN00_GLYUR	KOG1192.1	Mon.	7c2x	non-MO
A0A5B7Y0Z3_LEVBR	COG3940.1	Hom.	5m8b	non-MO
A0A5B8X6B5_TABIB	COG0657.1	Hom.	6rj8	MO
A0A5B8X8Z0_TABIB	COG1064.1	Hom.	8b25	MO
A0A5B9BHU3_9BACT	COG2723.1	Mon.	6jfp	non-MO
A0A5B9DC34_9ARCH	COG0149.1	Hom.	7n8u	MO
A0A5C6M0R4_9BACT	COG2602.1	Mon.	8ep6	non-MO
A0A5D5LL32_LISMN	COG0725.1	Mon.	7tav	non-MO
A0A5E5PAL9_9BURK	28M8D.1	Mon.	7wxj	non-MO
A0A5F9CAI5_RABIT	28N1F.1	Mon.	8f9r	non-MO
A0A5H1ZR28_9BACT	COG0457.3	Hom.	5zum	MO
A0A5H1ZR29_9PROT	COG1028.1	Hom.	6a41	MO
A0A5H1ZR31_METTL	COG1635.1	Hom.	6hk1	non-MO
A0A5H1ZR36_CORGL	COG0640.1	Hom.	6j0e	non-MO
A0A5H1ZR44_9BURK	COG1020.1	Mon.	6n8e	non-MO
A0A5H1ZR51_9ACTN	COG0346.1	Hom.	6on3	non-MO
A0A5H1ZR53_TRINI	COG0039.1	Hom.	6or9	MO
A0A5J6DCT7_NICBE	KOG4658.1	Hom.	9cc8	non-MO
A0A5J6VLZ7_9POAL	COG0656.1	Hom.	7f7j	non-MO
A0A5J6VMF4_9POAL	COG0656.1	Mon.	7w1x	non-MO
A0A5K1K910_PLAF7	COG0458.1	Hom.	7zhi	non-MO
A0A5M4AV20_9BACT	COG2755.1	Mon.	7toh	non-MO
A0A5M5BZE4_BACOV	28HPB.1	Mon.	8bdd	non-MO
A0A5N5GUE7_9ROSA	COG2130.1	Mon.	6ysb	non-MO
A0A5N5L538_9ROSI	KOG0406.1	Hom.	8jzk	non-MO
A0A5N7XFM8_COMSP	COG3181.1	Hom.	7ndr	non-MO
A0A5P2ALW6_STRVZ	COG1523.1	Hom.	7u3d	non-MO
A0A5P2W9N6_9ACTN	COG2124.1	Mon.	8fz8	MO
A0A5P2XKZ4_STRST	COG2084.1	Hom.	7og3	non-MO
A0A5P8YCA3_YERPE	COG0801.1	Hom.	2qx0	non-MO
A0A5P8YGN6_YERPE	COG1607.1	Hom.	5dm5	non-MO
A0A5P8YI04_YERPE	COG1028.1	Hom.	5cdy	MO
A0A5P8YI66_YERPE	COG0747.1	Mon.	4ofo	non-MO
A0A5P8YIA2_YERPE	COG1670.2	Hom.	6d72	non-MO
A0A5P8YIK0_YERPE	COG0285.1	Mon.	3qcz	non-MO
A0A5P8YJ13_YERPE	COG1393.1	Mon.	3rdw	non-MO
A0A5P8YJX5_YERPE	COG1539.1	Hom.	6ojo	non-MO
A0A5P8YK04_YERPE	COG3427.1	Mon.	7tmu	non-MO
A0A5P8YL10_YERPE	COG0226.1	Mon.	2z22	non-MO
A0A5Q0H231_SACSY	COG5012.1	Hom.	8j2w	non-MO
A0A5Q2WX04_THEPV	2BYKQ.1	Hom.	6orm	MO
A0A5Q5ADH9_VIBAL	COG0491.1	Mon.	6jv4	non-MO
A0A5R8NCK8_9NOCA	COG2367.1	Mon.	8qnn	non-MO
A0A5S4TPK8_STRPY	COG0614.1	Mon.	8xet	non-MO
A0A5S8WFA0_9BACT	COG2382.1	Hom.	8bbp	non-MO
A0A5T1PRU5_CAMJU	COG0451.1	Hom.	7anh	non-MO
A0A650AJ72_9GAMM	COG3469.1	Mon.	6k7z	non-MO
A0A653EQ34_MYCKA	COG0262.1	Mon.	7k62	MO
A0A653F8X5_MYCSM	COG1024.1	Hom.	8soy	MO
A0A656D8B6_KRYT1	COG1073.2	Mon.	7qjn	non-MO
A0A656PMZ5_UNCKA	COG0149.1	Hom.	7r7m	MO
A0A671UQR2_SPAAU	COG0450.1	Hom.	7e4u	MO
A0A679DLY7_EMEVA	COG3321.1	Mon.	7dmb	non-MO
A0A679G4U8_9ACTN	COG1680.1	Mon.	6ksu	non-MO
A0A6A5BRA8_NAEFO	COG0231.1	Mon.	7n4d	non-MO
A0A6A5BXC3_NAEFO	COG0148.1	Mon.	7ugh	MO
A0A6B2IEQ3_ACIBA	COG0803.1	Mon.	7shj	non-MO
A0A6B3V8A6_YERPE	COG1794.1	Hom.	3ojc	non-MO
A0A6B8QIS5_9HYPH	COG0667.2	Mon.	8hw0	non-MO
A0A6B8QJ47_9HYPH	COG0667.2	Mon.	8hnq	non-MO
A0A6B8QJ68_9HYPH	COG4993.1	Mon.	7wmk	non-MO
A0A6B9KSL0_STRAO	COG0156.1	Hom.	8xha	non-MO
A0A6B9TNK2_9ASPA	COG4122.1	Hom.	8xdo	non-MO
A0A6F8THQ5_ACIBA	COG0663.1	Hom.	8gpp	non-MO
A0A6F8Z6Y2_BOMMO	COG1621.1	Mon.	7bwb	non-MO
A0A6H0KVH8_9BACE	COG3325.3	Hom.	8w04	non-MO
A0A6H0WK49_9BACI	COG0778.1	Hom.	8qyg	non-MO
A0A6H3A5D1_BACAN	COG1447.1	Hom.	3k1s	non-MO
A0A6H3A7J7_BACAN	COG1169.1	Hom.	3os6	non-MO
A0A6H3AA11_BACAN	COG0191.1	Hom.	3q94	MO
A0A6H3ADM7_BACAN	COG1960.1	Hom.	3owa	non-MO
A0A6H3ADX7_BACAN	COG2337.1	Hom.	4hke	non-MO
A0A6H3AI29_BACAN	COG0747.1	Hom.	5u4o	non-MO
A0A6H3AJL8_BACAN	COG0693.1	Hom.	3efe	non-MO
A0A6H3AKG3_BACAN	COG1879.1	Mon.	4pz0	non-MO
A0A6H3AND8_BACAN	COG0183.1	Hom.	3ss6	MO
A0A6I0SRL5_BACT4	COG3533.1	Hom.	8qf8	non-MO
A0A6I7U6Y2_9BACI	COG0252.1	Hom.	8h4a	MO
A0A6I8WFM0_ECOLX	COG0753.1	Hom.	8j4q	MO
A0A6J1WF64_GALME	28IXN.1	Hom.	8can	non-MO
A0A6J1WN20_GALME	28IXN.1	Hom.	8cad	non-MO
A0A6J4AG16_SOLME	COG0436.1	Hom.	7vrx	non-MO
A0A6J4CX17_9EURO	COG5285.1	Hom.	7eys	non-MO
A0A6L7GXV7_BACAN	2DBAP.1	Hom.	3mux	non-MO
A0A6L7GYV0_BACAN	COG1024.1	Hom.	3pea	MO
A0A6L7GZQ8_BACAN	COG0295.1	Hom.	2d30	non-MO
A0A6L7GZS1_BACAN	COG0006.1	Mon.	3q6d	non-MO
A0A6L7H0J7_BACAN	COG1028.1	Hom.	2uvd	MO
A0A6L7H165_BACAN	COG0021.1	Hom.	3m49	MO
A0A6L7H199_BACAN	COG0346.1	Hom.	2qqz	non-MO
A0A6L7H1P2_BACAN	COG3469.1	Mon.	5kz6	non-MO
A0A6L7H2E6_BACAN	COG0584.1	Mon.	4r7o	non-MO
A0A6L7H2K2_BACAN	COG0726.2	Mon.	7bkf	non-MO
A0A6L7H2K5_BACAN	COG0454.1	Hom.	3pp9	non-MO
A0A6L7H2S4_BACAN	COG0110.2	Hom.	3hjj	non-MO
A0A6L7H340_BACAN	COG0329.1	Hom.	1xky	non-MO
A0A6L7H5L6_BACAN	COG1999.1	Mon.	4hde	non-MO
A0A6L7H6N0_BACAN	COG1898.1	Hom.	3ryk	non-MO
A0A6L7H7R4_BACAN	COG1091.1	Mon.	3sc6	non-MO
A0A6L7H7X4_BACAN	COG0446.1	Hom.	3ict	MO
A0A6L7H8L3_BACAN	COG1168.1	Hom.	3t32	MO
A0A6L7H965_BACAN	COG2346.1	Hom.	5v3u	non-MO
A0A6L7HA71_BACAN	COG0041.1	Hom.	1xmp	non-MO
A0A6L7HAY4_BACAN	COG1028.1	Hom.	3icc	MO
A0A6L7HC45_BACAN	COG0787.1	Hom.	2vd8	non-MO
A0A6L7HCR9_BACAN	COG2021.1	Hom.	3i1i	non-MO
A0A6L7HDR0_BACAN	COG0801.1	Mon.	8sk1	non-MO
A0A6L7HE29_BACAN	COG2503.1	Hom.	2i33	non-MO
A0A6L7HJ56_BACAN	COG2513.1	Hom.	4iqd	non-MO
A0A6L7HKK4_BACAN	COG0528.1	Hom.	2jjx	MO
A0A6L7HKL6_BACAN	COG2162.1	Mon.	3lnb	non-MO
A0A6L7HMK7_BACAN	COG0446.1	Hom.	3cgb	MO
A0A6L7HMN5_BACAN	COG1088.1	Hom.	6bi4	non-MO
A0A6L7HN72_BACAN	COG0537.1	Hom.	3imi	non-MO
A0A6L7HQJ3_BACAN	COG0219.1	Hom.	4pzk	non-MO
A0A6L7HSV1_BACAN	COG1539.1	Hom.	8sv5	non-MO
A0A6L8NTZ6_BACAN	COG1028.1	Hom.	3imf	MO
A0A6L8NUA5_BACAN	COG2267.2	Hom.	3fob	non-MO
A0A6L8NXE0_BACAN	COG0596.1	Mon.	3oos	non-MO
A0A6L8P0X7_BACAN	COG0026.1	Hom.	4dlk	non-MO
A0A6L8P1L2_BACAN	COG1597.1	Hom.	4wrr	non-MO
A0A6L8P2U9_BACAN	COG0516.1	Hom.	3tsb	non-MO
A0A6L8P3N5_BACAN	COG4116.1	Hom.	3tj7	non-MO
A0A6L8P6E2_BACAN	COG0154.1	Mon.	5ewq	non-MO
A0A6L8P8I1_BACAN	COG0726.2	Mon.	4v33	non-MO
A0A6L8P957_BACAN	COG4932.3	Mon.	6fwv	non-MO
A0A6L8PBX8_BACAN	COG0623.1	Hom.	2qio	non-MO
A0A6L8PCC3_BACAN	COG1209.1	Hom.	4ecm	non-MO
A0A6L8PDF4_BACAN	COG1024.1	Hom.	3kqf	MO
A0A6L8PEJ3_BACAN	COG3871.1	Hom.	3ec6	non-MO
A0A6L8PH16_BACAN	COG0384.1	Hom.	3edn	non-MO
A0A6L8PKK6_BACAN	COG0796.1	Hom.	2gzm	MO
A0A6L8PL20_BACAN	COG1028.1	Hom.	3i3o	MO
A0A6L8PLA6_BACAN	COG0492.1	Hom.	4fk1	non-MO
A0A6L8PM89_BACAN	COG1670.2	Hom.	3fbu	non-MO
A0A6L8PP74_BACAN	COG0073.1	Hom.	3g48	non-MO
A0A6L8PPD0_BACAN	COG2225.1	Mon.	3cux	MO
A0A6L8PPP9_BACAN	COG2151.1	Mon.	3lno	non-MO
A0A6L8PQE4_BACAN	COG0406.1	Mon.	3r7a	MO
A0A6L8PR48_BACAN	COG0015.1	Hom.	2pfm	non-MO
A0A6L8PRK4_BACAN	COG1234.1	Hom.	1zkp	non-MO
A0A6L8PS06_BACAN	COG0006.1	Hom.	3ig4	non-MO
A0A6L8PTV5_BACAN	COG1087.1	Hom.	2c20	non-MO
A0A6L8PVA4_BACAN	COG0634.1	Hom.	3o7m	non-MO
A0A6L8PVU3_BACAN	COG0796.1	Hom.	2dwu	MO
A0A6L8PVW7_BACAN	COG1619.1	Hom.	5fd8	non-MO
A0A6L8PXC8_BACAN	2CHBU.1	Mon.	4noh	non-MO
A0A6L8PXK0_BACAN	COG0031.1	Hom.	5xw3	MO
A0A6L8PY92_BACAN	COG5386.1	Mon.	3sik	non-MO
A0A6L8PZ12_BACAN	COG0212.1	Mon.	2jcb	non-MO
A0A6L8PZN3_BACAN	COG1680.1	Mon.	4gb7	non-MO
A0A6L8PZR0_BACAN	COG4509.1	Mon.	2oqz	non-MO
A0A6L8Q3J2_BACAN	COG3142.1	Hom.	4r9x	non-MO
A0A6L9SN29_9BIFI	COG4030.1	Hom.	7v1w	non-MO
A0A6M9BP13_9EURO	COG5434.1	Mon.	7e56	non-MO
A0A6N2RW51_9BACT	COG2243.1	Hom.	8xj3	non-MO
A0A6N4SL16_TALPI	COG5520.1	Mon.	6m5z	non-MO
A0A6N9UBA7_9ACTN	COG2267.1	Hom.	8clq	non-MO
A0A6P1C618_RHITR	COG0392.1	Hom.	7duw	non-MO
A0A6P1EFQ2_LENHI	COG0347.1	Hom.	7o4x	non-MO
A0A6P3VN15_CLUHA	COG0033.1	Mon.	6y8y	non-MO
A0A6P3ZKP6_ZIZJJ	28NA3.1	Hom.	8h92	non-MO
A0A6P5CNW8_BOSIN	COG1132.1	Mon.	8sxb	MO
A0A6P5Y1F9_DURZI	28Q3W.1	Hom.	8wkb	non-MO
A0A6P5Y2I1_DURZI	28Q3W.1	Hom.	8whc	non-MO
A0A6S5TYM3_PSEPU	COG1680.1	Mon.	8j5v	non-MO
A0A794RBZ4_ECOLX	2E5W0.1	Mon.	8baq	non-MO
A0A7C2VFT1_9CHLR	COG1680.1	Hom.	7spn	non-MO
A0A7D3Q7Y7_9CERV	KOG1339.2	Mon.	8cik	non-MO
A0A7D7FB99_BOAPU	COG4826.1	Mon.	7rbw	non-MO
A0A7E5VY83_TRINI	COG3670.1	Mon.	8fty	non-MO
A0A7G1MBT0_STROI	COG0726.1	Mon.	7dfm	non-MO
A0A7G5K3Z4_ASPFN	COG2072.1	Mon.	6y48	non-MO
A0A7G5MNS2_9FIRM	COG3459.1	Hom.	8bou	non-MO
A0A7G8IT05_9SYNE	COG1653.2	Mon.	6wpm	non-MO
A0A7G8IVX7_9SYNE	COG3221.1	Mon.	7s6g	non-MO
A0A7H0M7J5_BACPU	COG1404.1	Hom.	7y6m	MO
A0A7H8HIR4_9PSEU	COG3185.2	Mon.	7yvv	non-MO
A0A7H8SL41_9GAMM	COG2378.1	Hom.	7t8k	non-MO
A0A7I8AV45_FUSOX	28TU6.1	Mon.	7dfq	non-MO
A0A7J4MVA9_METTF	COG0769.1	Mon.	7tzi	non-MO
A0A7J5BGR1_9MICO	COG0277.1	Hom.	7pbg	non-MO
A0A7J6FZJ7_CANSA	COG3424.1	Hom.	7sgy	non-MO
A0A7J7GXF2_CAMSI	COG4122.1	Hom.	8gxo	non-MO
A0A7J7Z4L6_MYOMY	COG1100.1	Mon.	7xkj	MO
A0A7M1LFL5_9BACT	COG2838.1	Mon.	7y1u	non-MO
A0A7M3UF22_9CHRO	COG3631.1	Mon.	7ekr	non-MO
A0A7M4DUB5_9FLAO	COG4833.1	Mon.	6y8f	non-MO
A0A7M7GUY7_APIME	COG0625.1	Hom.	8q8b	MO
A0A7R6WUD2_9HYPH	COG0747.1	Mon.	8upi	non-MO
A0A7R8L7W4_9BACT	COG4993.1	Hom.	7o6z	non-MO
A0A7R9KAR8_9BACI	COG3537.1	Mon.	7nsn	non-MO
A0A7S6G7I6_9PEZI	COG3757.1	Mon.	6zmv	non-MO
A0A7S6K8E4_SODAL	COG3757.1	Mon.	6zm8	non-MO
A0A7S9SWM2_9NEIS	COG2220.2	Hom.	8a90	non-MO
A0A7U3NFH8_STRSQ	COG2192.1	Mon.	7xb6	non-MO
A0A7U3XWE2_ACIBC	COG0304.1	Hom.	7f27	non-MO
A0A7U4E834_RUNSL	COG2942.1	Hom.	8h1l	non-MO
A0A7U5Y2I6_9BURK	COG0183.1	Hom.	7fea	MO
A0A7U8UU09_STRLI	COG2837.2	Hom.	7qze	non-MO
A0A7U9DT46_STRLI	COG2837.2	Hom.	8rgs	non-MO
A0A7U9HFU5_STRLI	COG2837.2	Hom.	8pws	non-MO
A0A7U9HVH2_9BACI	COG3170.1	Hom.	8qme	non-MO
A0A7V2LBK3_9CHLR	28NEG.1	Hom.	7y5y	non-MO
A0A7V9Z9R1_9BACI	COG1404.1	Hom.	7xr8	MO
A0A7Y0XG39_VIBPH	COG3325.3	Mon.	9iuh	non-MO
A0A7Y0ZV07_PSEVE	COG2423.1	Hom.	8j1g	non-MO
[truncated: 17,785 more rows]

## Sheet: Data S2
Data S2. The list of moonlighting proteins in the orthogroups.
UniProt ID	Orthogroup
1433E_HUMAN	COG5040.1
1433Z_HUMAN	COG5040.1
A0A0E0UUG2_LISMM	COG0457.2
A0A0F2E7M6_STROR	COG0057.1
A0A0H2UNG6_STRPN	COG0362.1
A0A0H2US80_STRPN	COG0057.1
A0A0H3C985_CAUVN	COG0372.1
A0A0H3L5C8_MYCTE	COG0443.1
A0A0H3L8I8_MYCTE	COG1048.1
A0A0H3LCC3_MYCTE	COG0459.1
A0A0H3LHU4_MYCTE	COG0174.1
A0A1D8PFS4_CANAL	COG0362.1
A0A3Q8IFX2_LEIDO	COG3588.1
A0A4Y1WAR4_BACAN	COG0057.1
A0A5P8PC26_MOMCO	COG5206.1
A0A6L0XFC6_LEIIN	COG0450.1
A2MG_HUMAN	COG2373.2
A5JQI1_PARBR	COG0148.1
A85A_MYCTU	COG0627.1
A85B_MYCTU	COG0627.1
A85C_MYCTU	COG0627.1
A8C5S7_TALMA	COG0057.1
A8KC60_DANRE	COG0441.1
ABL1_HUMAN	COG0515.2
ABL2_HUMAN	COG0515.2
ACE2_HUMAN	KOG3690.1
ACOHC_BOVIN	COG1048.1
ACOHC_HUMAN	COG1048.1
ACON2_YEAST	COG1048.1
ACON_YEAST	COG1048.1
ADH1_CANAX	COG1064.1
ADH1_YEAST	COG1064.1
ADH2_ENTH1	COG1454.1
ADHE_ECOLI	COG1012.1
ADRB2_HUMAN	KOG3656.1
ADT1_HUMAN	KOG0749.1
ADT1_MOUSE	KOG0749.1
ADT2_HUMAN	KOG0749.1
ADT2_MOUSE	KOG0749.1
AES_ECOLI	COG0657.1
AGO4_ARATH	KOG1041.1
AIMP1_HUMAN	COG0143.1
AIMP1_MOUSE	COG0143.1
ALDH1_ELEED	COG1012.1
ALDOA_HUMAN	COG3588.1
ALDOA_MOUSE	COG3588.1
ALDOA_RABIT	COG3588.1
ALDOB_HUMAN	COG3588.1
ALF2_PLABA	COG3588.1
ALF_CANAL	COG0191.1
ALF_STRR6	COG0191.1
ALF_YEAST	COG0191.1
AMPA_ECOLI	COG0260.1
ANDR_HUMAN	KOG3575.1
APEX1_HUMAN	COG0708.1
APEX1_RAT	COG0708.1
ARG56_YEAST	COG0002.1
ARGI_YEAST	COG0010.1
ARLY2_ANAPL	COG0165.1
AROD2_ARATH	COG0077.1
AROD5_ARATH	COG0077.1
ARRB1_HUMAN	KOG3865.1
ARRB2_HUMAN	KOG3865.1
ASPA_HAEIN	COG1027.1
ASPG2_ECOLI	COG0252.1
ATL_STAES	COG3266.2
AUHM_HUMAN	COG1024.1
B8Q027_9BILA	COG0148.1
B9PW35_TOXGV	COG3588.1
BIRA_ECOLI	COG0340.1
C4XEI3_MYCFP	COG0148.1
C5M3T7_CANTT	COG0176.1
CALM1_HUMAN	COG5126.1
CATA_CANAL	COG0753.1
CBH_BIFLN	COG3049.1
CDC42_HUMAN	COG1100.1
CDK1_YEAST	KOG0594.1
CDK6_HUMAN	KOG0594.1
CFTR_HUMAN	COG1132.1
CH601_CHLPN	COG0459.1
CH601_MYCTU	COG0459.1
CH60A_DROME	COG0459.1
CH60_BIFLO	COG0459.1
CH60_CLODI	COG0459.1
CH60_HAEDU	COG0459.1
CH60_HUMAN	COG0459.1
CH60_KLEAK	COG0459.1
CH60_LACLA	COG0459.1
CH60_LEGPA	COG0459.1
CH60_SALTY	COG0459.1
CRYL1_RABIT	COG1250.1
CSK21_HUMAN	KOG0668.1
CYC1_YEAST	COG3474.1
CYC_HORSE	COG3474.1
CYC_HUMAN	COG3474.1
CYSK_BACSU	COG0031.1
D5G7U8_TUBMM	COG0175.1
D5GYN9_LACCS	COG0174.1
D9IL10_HAECO	COG0057.1
DACB_ECOLI	COG2027.1
DCDB_METJA	COG0717.1
DEGP_ECOLI	COG0265.2
DEGQ_ECOLI	COG0265.2
DHAK_ECOLI	COG2376.1
DHE2_BACSU	COG0334.1
DLG4_HUMAN	COG0194.1
DNAK_BIFLO	COG0443.1
DNAK_LACLA	COG0443.1
DNAK_NEIM0	COG0443.1
DPP4_HUMAN	COG1506.2
DPS_CAMJE	COG0783.1
DRTS_PLAFK	COG0207.1
DYN2_HUMAN	COG0699.1
DYR_HUMAN	COG0262.1
E0N8L2_NEIM3	COG0148.1
E6IYJ0_STRAP	COG0406.1
E6J203_STRAP	COG0149.1
E6KMA1_STROR	COG0205.1
ECHB_HUMAN	COG0183.1
EF1A1_CANAL	COG5256.1
EF1A1_DICDI	COG5256.1
EF1A1_HUMAN	COG5256.1
EF1A1_XENLA	COG5256.1
EF2_CANAL	COG0480.1
EF2_HUMAN	COG0480.1
EFG_STRGC	COG0480.1
EFTU_BIFLO	COG0050.1
EFTU_LACJO	COG0050.1
EFTU_MYCPN	COG0050.1
EFTU_PSEAE	COG0050.1
EFTU_STRGC	COG0050.1
EIZFM_STRCO	COG2124.1
ENO1_CANAL	COG0148.1
ENO1_LACJO	COG0148.1
ENO1_LACPL	COG0148.1
ENO1_YEAST	COG0148.1
ENO2_YEAST	COG0148.1
ENOA_HUMAN	COG0148.1
ENOA_RAT	COG0148.1
ENO_AERHY	COG0148.1
ENO_BIFLS	COG0148.1
ENO_BORBZ	COG0148.1
ENO_MYCS5	COG0148.1
ENO_PLAFA	COG0148.1
ENO_STAAS	COG0148.1
ENO_STRGC	COG0148.1
ENO_STRMU	COG0148.1
ENO_STRPC	COG0148.1
ENO_STRPN	COG0148.1
ENO_STRS2	COG0148.1
ERCC3_HUMAN	COG1061.1
ESR1_HUMAN	KOG3575.1
ESR2_HUMAN	KOG3575.1
EXOS4_HUMAN	COG0689.1
EXOS7_HUMAN	COG2123.1
F16P1_HUMAN	COG0158.1
F9UM10_LACPL	COG0057.1
FBPAP_PYRNV	COG1980.1
FBPAP_SULTO	COG1980.1
FGF1_HUMAN	KOG3885.1
FGF2_HUMAN	KOG3885.1
FOLR1_MOUSE	KOG3656.2
FYN_HUMAN	COG0515.2
G3P1_STAAR	COG0057.1
G3P1_YEAST	COG0057.1
G3P2_YEAST	COG0057.1
G3P3_YEAST	COG0057.1
G3PA_CHLRE	COG0057.1
G3PC1_ARATH	COG0057.1
G3P_BOVIN	COG0057.1
G3P_CANAW	COG0057.1
G3P_CRIGR	COG0057.1
G3P_HUMAN	COG0057.1
G3P_LACLA	COG0057.1
G3P_MOUSE	COG0057.1
G3P_MYCGE	COG0057.1
G3P_PARBA	COG0057.1
G3P_RABIT	COG0057.1
G3P_RAT	COG0057.1
G3P_STRP8	COG0057.1
G4VKD9_SCHMA	COG0450.1
G6PI_CANAL	COG0166.1
G6PI_HUMAN	COG0166.1
G6PI_MOUSE	COG0166.1
GAL1_KLULA	COG0153.1
GARS_HUMAN	COG0423.1
GARS_MOUSE	COG0423.1
GBLP_YEAST	KOG0279.1
GBRAP_HUMAN	KOG1654.1
GBRL2_HUMAN	KOG1654.1
GEPH_HUMAN	COG0303.1
GET4_HUMAN	KOG3024.1
GLMM_LISMO	COG1109.1
GLN1A_BACSU	COG0174.1
GLPK_HUMAN	COG0554.1
GLYC_HUMAN	COG0112.1
GP1BA_HUMAN	COG4886.1
GPD2_YEAST	COG0240.1
GPMA_BIFLO	COG0588.1
GPX4_HUMAN	COG0386.1
GSP1_YEAST	KOG0096.1
GSTM3_HUMAN	KOG1695.1
H2C3I7_9CREN	COG0063.1
HEM2_HUMAN	COG0113.1
HGT1_CANAX	KOG0254.1
HOSC_YEAST	COG0119.1
HS90A_HUMAN	COG0326.1
HS90B_HUMAN	COG0326.1
HSP60_AJECA	COG0459.1
HSP71_CANAL	COG0443.1
HSP72_CANAL	COG0443.1
HSP7C_HUMAN	COG0443.1
HTRA2_HUMAN	COG0265.2
HXK1_ARATH	COG5026.1
HXK1_MOUSE	COG5026.1
HXKB_YEAST	COG5026.1
I7MG78_TETTS	COG0372.1
IDH1_YEAST	COG0473.1
IDH2_YEAST	COG0473.1
IFT88_MOUSE	COG0457.3
ILV5_YEAST	COG0059.1
INO1_ARATH	COG1260.1
IPMK_YEAST	KOG1620.1
IPPK_HUMAN	KOG4749.1
K1MKZ7_9LACO	COG0166.1
KCRB_RAT	COG3869.1
KDM1A_HUMAN	COG1231.1
KIF3A_MOUSE	COG5059.1
KIME_RAT	COG1577.1
KPCZ_HUMAN	COG0515.2
KPYK1_YEAST	COG0469.1
KPYK_LACLA	COG0469.1
KPYM_HUMAN	COG0469.1
KPYM_RAT	COG0469.1
KSYK_HUMAN	COG0515.2
LDHA_MOUSE	COG0039.1
LDHB_ANAPL	COG0039.1
LEG1_HUMAN	KOG3587.1
LEG3_HUMAN	KOG3587.1
LKHA4_HUMAN	COG0308.1
LONM_HUMAN	COG0466.2
LRSM1_HUMAN	COG4886.1
LSM6_YEAST	COG1958.1
LYN_MOUSE	COG0515.2
M3K7_HUMAN	COG0515.2
MALK_ECOLI	COG3842.1
MALY_ECOLI	COG1168.1
MASZ_MYCTU	COG2225.1
MCA3_MOUSE	COG0625.1
MCP2_ECOLI	COG0840.1
MDR1_HUMAN	COG1132.1
MK01_HUMAN	KOG0660.1
MK01_MOUSE	KOG0660.1
MK03_HUMAN	KOG0660.1
MK06_HUMAN	KOG0660.1
MMP12_MOUSE	KOG1565.1
MMP3_HUMAN	KOG1565.1
MMP3_MOUSE	KOG1565.1
MMP3_RAT	KOG1565.1
MNMA_MYCGA	COG0196.1
MURI_MYCTU	COG0796.1
MYO3_YEAST	COG5022.1
MYO5_YEAST	COG5022.1
NEDD8_HUMAN	COG5272.1
NGAL_HUMAN	2F6TM.1
NR1H2_HUMAN	KOG3575.1
NSD1_HUMAN	COG2940.1
ODPB_MYCPN	COG0022.1
OTC_STAES	COG0078.1
OXO1_HORVU	2BYKQ.1
PASK_HUMAN	COG0515.2
PCNA_HUMAN	COG0592.2
PDC1_KLULA	COG3961.1
PFKA1_KOMPG	COG0205.1
PFKAM_HUMAN	COG0205.1
PFKA_LACLA	COG0205.1
PGH1_HUMAN	KOG2408.1
PGH1_SHEEP	KOG2408.1
PGK1_HUMAN	COG0126.1
PGK_BIFLO	COG0126.1
PGK_CANAL	COG0126.1
PGK_SPICI	COG0126.1
PGK_STRA5	COG0126.1
PGK_STRR6	COG0126.1
PHS_HUMAN	COG2154.1
PHS_RAT	COG2154.1
PK3CG_MOUSE	COG5032.1
PLCB1_HUMAN	KOG0169.1
PLCG1_HUMAN	KOG0169.1
PLCG2_HUMAN	KOG0169.1
PLOD3_HUMAN	KOG1971.1
PMGY_CANAL	COG0588.1
PP1A_HUMAN	COG0639.1
PP1G_HUMAN	COG0639.1
PPARG_HUMAN	KOG3575.1
PRDX2_MOUSE	COG0450.1
PRDX5_MOUSE	COG0678.1
PRDX6_HUMAN	COG0450.1
PRDX6_RAT	COG0450.1
PTGCB_ECOLI	COG1263.1
PTH2_HUMAN	COG1990.1
PTN11_HUMAN	COG5599.1
PTN6_HUMAN	COG5599.1
PUTA_ECOLI	COG0506.1
PUTA_SALTY	COG0506.1
PYC_PICAN	COG1038.1
PYRH_ECOLI	COG0528.1
PYRR_BACCL	COG2065.1
Q10838_MYCTU	COG0030.1
Q27820_TRIVA	COG0057.1
Q3HL75_LEIME	COG0148.1
Q3Y454_STRSU	COG0057.1
Q4A9M4_MESHJ	COG0260.1
Q4CLD0_TRYCC	COG1577.1
Q59NQ5_CANAL	COG1249.1
Q59RR7_CANAL	COG5026.1
Q5FL51_LACAC	COG0057.1
Q5JFD7_THEKO	COG0446.1
Q5JFG7_THEKO	COG0665.1
Q5K117_9LACO	COG0148.1
Q6Q3I2_LISMN	COG1012.1
Q7YQK6_ORNAN	COG0039.1
Q7YZX3_ONCVO	COG0148.1
Q8DNW9_STRR6	COG3590.1
Q8E4T9_STRA3	COG1404.1
Q8G6C9_BIFLO	COG0176.1
Q8G6R2_BIFLO	COG0071.1
Q8KP52_LISMN	COG0459.1
Q8LK65_TOBAC	COG0631.2
Q8RNU2_HELPX	COG0459.1
Q8XDH4_ECO57	COG2376.1
Q95VF2_LEIDO	COG5256.1
Q96UT6_CANAX	COG0605.1
Q98TD4_DRYJA	COG0604.1
Q9AIS0_9STAP	COG3266.2
Q9GLW8_PIG	COG0678.1
Q9MZB4_CAPHI	KOG1695.1
Q9NDG0_TRIVA	COG0148.1
Q9VCD5_DROME	COG5272.1
Q9VMB4_DROME	COG1506.2
Q9Y0D3_SCHMA	COG0450.1
QOR_CAVPO	COG0604.1
RAB4A_HUMAN	COG1100.1
RAF1_HUMAN	COG0515.2
RARA_HUMAN	KOG3575.1
RDHE2_HUMAN	COG1028.1
RFAH_ECOLI	COG0250.1
RIBC_BACSU	COG0196.1
RIBD_BACSU	COG0117.1
RIBD_ECOLI	COG0117.1
RIBF_CORAM	COG0196.1
RIBF_ECOLI	COG0196.1
RL11_HUMAN	COG0094.1
RL13A_HUMAN	COG0102.1
RL1_ECOLI	COG0081.1
RL30_YEAST	COG1911.1
RL7A_METJA	COG1358.1
RN152_HUMAN	KOG2177.1
RS7_ECOLI	COG0049.1
RS8_ECOLI	COG0096.1
RXRA_HUMAN	KOG3575.1
RXRB_HUMAN	KOG3575.1
SCRIB_HUMAN	COG4886.1
SERA_YEAST	COG0111.1
SIR1_HUMAN	COG0846.1
SIR2_CAEEL	COG0846.1
SIR_PEA	COG0155.1
SIS2_YEAST	COG0452.1
SLE1_STAAB	COG1388.1
SNX1_HUMAN	COG5391.1
SODC_YEAST	COG2032.1
SODM_MYCPA	COG0605.1
SRC_HUMAN	COG0515.2
ST2B1_HUMAN	KOG1584.1
SYA_ECOLI	COG0013.1
SYEP_HUMAN	COG0008.1
SYK_HUMAN	COG1190.1
SYK_RAT	COG1190.1
SYLC_HUMAN	COG0495.1
SYLM_YEAST	COG0495.1
SYMC_HUMAN	COG0143.1
SYQ_HUMAN	COG0008.1
SYTC_HUMAN	COG0441.1
SYT_ECOLI	COG0441.1
SYWC_HUMAN	COG0180.1
SYYM_NEUCR	COG0162.1
TAB1_HUMAN	COG0631.2
TDX_FASHE	COG0450.1
TERA_HUMAN	COG0464.1
THRB_HUMAN	COG5640.1
TKT1_ECOLI	COG0021.1
TPIS_HUMAN	COG0149.1
TPIS_PARBA	COG0149.1
TPIS_STAAR	COG0149.1
TRI15_HUMAN	KOG2177.1
TRI27_HUMAN	KOG2177.1
TRI41_HUMAN	KOG2177.1
TRIM1_HUMAN	KOG2177.1
TRIM5_HUMAN	KOG2177.1
TRIM8_HUMAN	KOG2177.1
TRXH3_ARATH	COG0526.3
TSA1_CANAL	COG0450.1
TSA1_YEAST	COG0450.1
TSA2_YEAST	COG0450.1
TYPH_HUMAN	COG0213.1
TYSY_HUMAN	COG0207.1
TYSY_SCHPO	COG0207.1
UB2D1_HUMAN	COG5078.1
UB2D2_HUMAN	COG5078.1
UB2D3_HUMAN	COG5078.1
UB2D4_HUMAN	COG5078.1
UB2E1_HUMAN	COG5078.1
UB2E2_HUMAN	COG5078.1
UB2E3_HUMAN	COG5078.1
UB2L3_HUMAN	COG5078.1
UBA3_HUMAN	COG0476.1
UBB_HUMAN	COG5272.1
UBC9_CAEEL	COG5078.1
UBC9_HUMAN	COG5078.1
UBE2K_HUMAN	COG5078.1
UBE2N_HUMAN	COG5078.1
UBE2O_HUMAN	COG5078.1
UBE2U_HUMAN	COG5078.1
UBE2W_HUMAN	COG5078.1
UBQL2_HUMAN	COG5272.1
URE2_YEAST	COG0625.1
VATB1_ARATH	COG1156.1
VDAC2_HUMAN	KOG3126.1
VDR_HUMAN	KOG3575.1
VEGFA_HUMAN	28NXT.1
VHS3_YEAST	COG0452.1
WDR5_HUMAN	KOG0266.1
XPO1_YEAST	COG5101.1

## Sheet: Data S3
Data S3. The list of moonlighting proteins in the orthogroups, excluding predicted proteins from MoonDB.
UniProt ID	Orthogroup
A0A0E0UUG2_LISMM	COG0457.2
A0A0F2E7M6_STROR	COG0057.1
A0A0H2UNG6_STRPN	COG0362.1
A0A0H2US80_STRPN	COG0057.1
A0A0H3C985_CAUVN	COG0372.1
A0A1D8PFS4_CANAL	COG0362.1
A0A3Q8IFX2_LEIDO	COG3588.1
A0A4Y1WAR4_BACAN	COG0057.1
A0A5P8PC26_MOMCO	COG5206.1
A0A6L0XFC6_LEIIN	COG0450.1
A5JQI1_PARBR	COG0148.1
A85A_MYCTU	COG0627.1
A85B_MYCTU	COG0627.1
A85C_MYCTU	COG0627.1
A8C5S7_TALMA	COG0057.1
A8KC60_DANRE	COG0441.1
ACE2_HUMAN	KOG3690.1
ACOHC_BOVIN	COG1048.1
ACOHC_HUMAN	COG1048.1
ACON2_YEAST	COG1048.1
ACON_YEAST	COG1048.1
ADH1_CANAX	COG1064.1
ADH1_YEAST	COG1064.1
ADH2_ENTH1	COG1454.1
ADHE_ECOLI	COG1012.1
ADT1_HUMAN	KOG0749.1
ADT1_MOUSE	KOG0749.1
ADT2_HUMAN	KOG0749.1
ADT2_MOUSE	KOG0749.1
AES_ECOLI	COG0657.1
AGO4_ARATH	KOG1041.1
AIMP1_HUMAN	COG0143.1
AIMP1_MOUSE	COG0143.1
ALDH1_ELEED	COG1012.1
ALDOA_HUMAN	COG3588.1
ALDOA_MOUSE	COG3588.1
ALDOA_RABIT	COG3588.1
ALDOB_HUMAN	COG3588.1
ALF2_PLABA	COG3588.1
ALF_CANAL	COG0191.1
ALF_STRR6	COG0191.1
ALF_YEAST	COG0191.1
AMPA_ECOLI	COG0260.1
APEX1_HUMAN	COG0708.1
APEX1_RAT	COG0708.1
ARG56_YEAST	COG0002.1
ARGI_YEAST	COG0010.1
ARLY2_ANAPL	COG0165.1
AROD2_ARATH	COG0077.1
AROD5_ARATH	COG0077.1
ARRB1_HUMAN	KOG3865.1
ARRB2_HUMAN	KOG3865.1
ASPA_HAEIN	COG1027.1
ASPG2_ECOLI	COG0252.1
ATL_STAES	COG3266.2
AUHM_HUMAN	COG1024.1
B8Q027_9BILA	COG0148.1
B9PW35_TOXGV	COG3588.1
BIRA_ECOLI	COG0340.1
C4XEI3_MYCFP	COG0148.1
C5M3T7_CANTT	COG0176.1
CATA_CANAL	COG0753.1
CBH_BIFLN	COG3049.1
CFTR_HUMAN	COG1132.1
CH601_CHLPN	COG0459.1
CH601_MYCTU	COG0459.1
CH60A_DROME	COG0459.1
CH60_BIFLO	COG0459.1
CH60_CLODI	COG0459.1
CH60_HAEDU	COG0459.1
CH60_HUMAN	COG0459.1
CH60_KLEAK	COG0459.1
CH60_LACLA	COG0459.1
CH60_LEGPA	COG0459.1
CH60_SALTY	COG0459.1
CRYL1_RABIT	COG1250.1
CYC1_YEAST	COG3474.1
CYC_HORSE	COG3474.1
CYC_HUMAN	COG3474.1
CYSK_BACSU	COG0031.1
D5G7U8_TUBMM	COG0175.1
D5GYN9_LACCS	COG0174.1
D9IL10_HAECO	COG0057.1
DACB_ECOLI	COG2027.1
DCDB_METJA	COG0717.1
DEGP_ECOLI	COG0265.2
DEGQ_ECOLI	COG0265.2
DHAK_ECOLI	COG2376.1
DHE2_BACSU	COG0334.1
DNAK_BIFLO	COG0443.1
DNAK_LACLA	COG0443.1
DNAK_NEIM0	COG0443.1
DPP4_HUMAN	COG1506.2
DPS_CAMJE	COG0783.1
DRTS_PLAFK	COG0207.1
DYN2_HUMAN	COG0699.1
DYR_HUMAN	COG0262.1
E0N8L2_NEIM3	COG0148.1
E6IYJ0_STRAP	COG0406.1
E6J203_STRAP	COG0149.1
E6KMA1_STROR	COG0205.1
ECHB_HUMAN	COG0183.1
EF1A1_CANAL	COG5256.1
EF1A1_DICDI	COG5256.1
EF1A1_HUMAN	COG5256.1
EF1A1_XENLA	COG5256.1
EF2_CANAL	COG0480.1
EF2_HUMAN	COG0480.1
EFG_STRGC	COG0480.1
EFTU_BIFLO	COG0050.1
EFTU_LACJO	COG0050.1
EFTU_MYCPN	COG0050.1
EFTU_PSEAE	COG0050.1
EFTU_STRGC	COG0050.1
EIZFM_STRCO	COG2124.1
ENO1_CANAL	COG0148.1
ENO1_LACJO	COG0148.1
ENO1_LACPL	COG0148.1
ENO1_YEAST	COG0148.1
ENO2_YEAST	COG0148.1
ENOA_HUMAN	COG0148.1
ENOA_RAT	COG0148.1
ENO_AERHY	COG0148.1
ENO_BIFLS	COG0148.1
ENO_BORBZ	COG0148.1
ENO_MYCS5	COG0148.1
ENO_PLAFA	COG0148.1
ENO_STAAS	COG0148.1
ENO_STRGC	COG0148.1
ENO_STRMU	COG0148.1
ENO_STRPC	COG0148.1
ENO_STRPN	COG0148.1
ENO_STRS2	COG0148.1
ERCC3_HUMAN	COG1061.1
F16P1_HUMAN	COG0158.1
F9UM10_LACPL	COG0057.1
FBPAP_PYRNV	COG1980.1
FBPAP_SULTO	COG1980.1
FGF1_HUMAN	KOG3885.1
FGF2_HUMAN	KOG3885.1
FOLR1_MOUSE	KOG3656.2
G3P1_STAAR	COG0057.1
G3P1_YEAST	COG0057.1
G3P2_YEAST	COG0057.1
G3P3_YEAST	COG0057.1
G3PA_CHLRE	COG0057.1
G3PC1_ARATH	COG0057.1
G3P_BOVIN	COG0057.1
G3P_CANAW	COG0057.1
G3P_CRIGR	COG0057.1
G3P_HUMAN	COG0057.1
G3P_LACLA	COG0057.1
G3P_MOUSE	COG0057.1
G3P_MYCGE	COG0057.1
G3P_PARBA	COG0057.1
G3P_RABIT	COG0057.1
G3P_RAT	COG0057.1
G3P_STRP8	COG0057.1
G4VKD9_SCHMA	COG0450.1
G6PI_CANAL	COG0166.1
G6PI_HUMAN	COG0166.1
G6PI_MOUSE	COG0166.1
GAL1_KLULA	COG0153.1
GARS_HUMAN	COG0423.1
GARS_MOUSE	COG0423.1
GBLP_YEAST	KOG0279.1
GEPH_HUMAN	COG0303.1
GLMM_LISMO	COG1109.1
GLN1A_BACSU	COG0174.1
GLPK_HUMAN	COG0554.1
GLYC_HUMAN	COG0112.1
GPD2_YEAST	COG0240.1
GPMA_BIFLO	COG0588.1
GPX4_HUMAN	COG0386.1
GSTM3_HUMAN	KOG1695.1
H2C3I7_9CREN	COG0063.1
HEM2_HUMAN	COG0113.1
HGT1_CANAX	KOG0254.1
HOSC_YEAST	COG0119.1
HSP60_AJECA	COG0459.1
HSP71_CANAL	COG0443.1
HSP72_CANAL	COG0443.1
HXK1_ARATH	COG5026.1
HXK1_MOUSE	COG5026.1
HXKB_YEAST	COG5026.1
I7MG78_TETTS	COG0372.1
IDH1_YEAST	COG0473.1
IDH2_YEAST	COG0473.1
IFT88_MOUSE	COG0457.3
ILV5_YEAST	COG0059.1
INO1_ARATH	COG1260.1
IPMK_YEAST	KOG1620.1
IPPK_HUMAN	KOG4749.1
K1MKZ7_9LACO	COG0166.1
KCRB_RAT	COG3869.1
KIF3A_MOUSE	COG5059.1
KIME_RAT	COG1577.1
KPYK1_YEAST	COG0469.1
KPYK_LACLA	COG0469.1
KPYM_HUMAN	COG0469.1
KPYM_RAT	COG0469.1
LDHA_MOUSE	COG0039.1
LDHB_ANAPL	COG0039.1
LEG1_HUMAN	KOG3587.1
LEG3_HUMAN	KOG3587.1
LKHA4_HUMAN	COG0308.1
LONM_HUMAN	COG0466.2
MALK_ECOLI	COG3842.1
MALY_ECOLI	COG1168.1
MASZ_MYCTU	COG2225.1
MCA3_MOUSE	COG0625.1
MCP2_ECOLI	COG0840.1
MDR1_HUMAN	COG1132.1
MK01_HUMAN	KOG0660.1
MMP12_MOUSE	KOG1565.1
MMP3_HUMAN	KOG1565.1
MMP3_MOUSE	KOG1565.1
MMP3_RAT	KOG1565.1
MNMA_MYCGA	COG0196.1
MURI_MYCTU	COG0796.1
ODPB_MYCPN	COG0022.1
OTC_STAES	COG0078.1
OXO1_HORVU	2BYKQ.1
PDC1_KLULA	COG3961.1
PFKA1_KOMPG	COG0205.1
PFKAM_HUMAN	COG0205.1
PFKA_LACLA	COG0205.1
PGH1_HUMAN	KOG2408.1
PGH1_SHEEP	KOG2408.1
PGK1_HUMAN	COG0126.1
PGK_BIFLO	COG0126.1
PGK_CANAL	COG0126.1
PGK_SPICI	COG0126.1
PGK_STRA5	COG0126.1
PGK_STRR6	COG0126.1
PHS_HUMAN	COG2154.1
PHS_RAT	COG2154.1
PK3CG_MOUSE	COG5032.1
PLCB1_HUMAN	KOG0169.1
PLOD3_HUMAN	KOG1971.1
PMGY_CANAL	COG0588.1
PRDX2_MOUSE	COG0450.1
PRDX5_MOUSE	COG0678.1
PRDX6_HUMAN	COG0450.1
PRDX6_RAT	COG0450.1
PTGCB_ECOLI	COG1263.1
PTH2_HUMAN	COG1990.1
PUTA_ECOLI	COG0506.1
PUTA_SALTY	COG0506.1
PYC_PICAN	COG1038.1
PYRH_ECOLI	COG0528.1
PYRR_BACCL	COG2065.1
Q10838_MYCTU	COG0030.1
Q27820_TRIVA	COG0057.1
Q3HL75_LEIME	COG0148.1
Q3Y454_STRSU	COG0057.1
Q4A9M4_MESHJ	COG0260.1
Q4CLD0_TRYCC	COG1577.1
Q59NQ5_CANAL	COG1249.1
Q59RR7_CANAL	COG5026.1
Q5FL51_LACAC	COG0057.1
Q5JFD7_THEKO	COG0446.1
Q5JFG7_THEKO	COG0665.1
Q5K117_9LACO	COG0148.1
Q6Q3I2_LISMN	COG1012.1
Q7YQK6_ORNAN	COG0039.1
Q7YZX3_ONCVO	COG0148.1
Q8DNW9_STRR6	COG3590.1
Q8E4T9_STRA3	COG1404.1
Q8G6C9_BIFLO	COG0176.1
Q8G6R2_BIFLO	COG0071.1
Q8KP52_LISMN	COG0459.1
Q8LK65_TOBAC	COG0631.2
Q8RNU2_HELPX	COG0459.1
Q8XDH4_ECO57	COG2376.1
Q95VF2_LEIDO	COG5256.1
Q96UT6_CANAX	COG0605.1
Q98TD4_DRYJA	COG0604.1
Q9AIS0_9STAP	COG3266.2
Q9GLW8_PIG	COG0678.1
Q9MZB4_CAPHI	KOG1695.1
Q9NDG0_TRIVA	COG0148.1
Q9VMB4_DROME	COG1506.2
Q9Y0D3_SCHMA	COG0450.1
QOR_CAVPO	COG0604.1
RDHE2_HUMAN	COG1028.1
RFAH_ECOLI	COG0250.1
RIBC_BACSU	COG0196.1
RIBD_BACSU	COG0117.1
RIBD_ECOLI	COG0117.1
RIBF_CORAM	COG0196.1
RIBF_ECOLI	COG0196.1
RL11_HUMAN	COG0094.1
RL13A_HUMAN	COG0102.1
RL1_ECOLI	COG0081.1
RL30_YEAST	COG1911.1
RL7A_METJA	COG1358.1
RS7_ECOLI	COG0049.1
RS8_ECOLI	COG0096.1
SIR1_HUMAN	COG0846.1
SIR2_CAEEL	COG0846.1
SIR_PEA	COG0155.1
SIS2_YEAST	COG0452.1
SLE1_STAAB	COG1388.1
SODC_YEAST	COG2032.1
SODM_MYCPA	COG0605.1
SYA_ECOLI	COG0013.1
SYEP_HUMAN	COG0008.1
SYK_HUMAN	COG1190.1
SYK_RAT	COG1190.1
SYLC_HUMAN	COG0495.1
SYLM_YEAST	COG0495.1
SYMC_HUMAN	COG0143.1
SYQ_HUMAN	COG0008.1
SYTC_HUMAN	COG0441.1
SYT_ECOLI	COG0441.1
SYWC_HUMAN	COG0180.1
SYYM_NEUCR	COG0162.1
TDX_FASHE	COG0450.1
THRB_HUMAN	COG5640.1
TKT1_ECOLI	COG0021.1
TPIS_HUMAN	COG0149.1
TPIS_PARBA	COG0149.1
TPIS_STAAR	COG0149.1
TRXH3_ARATH	COG0526.3
TSA1_CANAL	COG0450.1
TSA1_YEAST	COG0450.1
TSA2_YEAST	COG0450.1
TYPH_HUMAN	COG0213.1
TYSY_HUMAN	COG0207.1
TYSY_SCHPO	COG0207.1
URE2_YEAST	COG0625.1
VATB1_ARATH	COG1156.1
VDAC2_HUMAN	KOG3126.1
VHS3_YEAST	COG0452.1
WDR5_HUMAN	KOG0266.1
